# Supplementary material for: Structure, assembly and inhibition of the Toxoplasma gondii respiratory chain supercomplex
Source: Nat Struct Mol Biol. 2025 May 19;32(8):1424–33. doi: 10.1038/s41594-025-01531-7 (PMC12350165; doi:10.1038/s41594-025-01531-7)
Supplement: Supplementary file 3 — Mass spectometry data from Cox2a-HA and ApiCox10-KO/Cox2a-HA immunoprecipitations. log2FC and log10 P-value data used to generate Extended Data Fig. 7h. Complex III and IV subunits detected. [file 41594_2025_1531_MOESM3_ESM.xlsx]

## Sheet: Summary data
Data SI1 (i). Mass spectomtry data from Cox2a-HA and ApiCox10KO/ Cox2a-HA immunoprecipitations
Gene Name	Intensity Cox2a A	Intensity Cox2a B	Intensity Cox2a C	Intensity Cox2a D	Average Intensity Cox2a	Intensity ApiCox10-KO A	Intensity ApiCox10-KO B	Intensity ApiCox10-KO C	Intensity ApiCox10-KO D	Average Intensity ApiCox10-KO	Ratio A/B	Mol. Weight (kDa)	Score
TGGT1_201880	68120000	43635000	415810000	41379000	142236000	13699000	0	0	0	3424750	41.5318	15.269	22.767
TGGT1_207170	286610000	220130000	858900000	230990000	399157500	37893000	0	6094000	8010500	12999375	30.7059	15.231	94.695
TGGT1_288750	259610000	582650000	1564400000	349280000	688985000	65915000	0	17699000	19269000	25720750	26.7871	26.741	133.34
TGGT1_246540	306110000	433720000	1093800000	382580000	554052500	80070000	0	8814600	13435000	25579900	21.6597	45.968	125.05
TGGT1_236210	1956300000	1883800000	5853200000	1529400000	2805675000	429470000	22924000	50626000	86367000	147346750	19.0413	56.915	323.31
TGGT1_320220	1845000000	1806100000	6069800000	1237300000	2739550000	410520000	14487000	73914000	92962000	147970750	18.5141	54.792	323.31
CytB	77324000	38616000	287490000	67461000	117722750	16798000	0	4085500	4748300	6407950	18.3714	41.594	14.626
TGGT1_320140	83723000	32316000	212960000	63701000	98175000	14188000	0	5520800	4996300	6176275	15.8955	10.493	39.144
TGGT1_227910	79607000	28000000	382990000	39648000	132561250	26149000	0	0	8895800	8761200	15.1305	14.374	93.983
TGGT1_202680	1536500000	2209200000	4385000000	1595700000	2431600000	474050000	30941000	77832000	127870000	177673250	13.6858	62.161	323.31
TGGT1_214250	39586000	23982000	209270000	55199000	82009250	21400000	0	3511400	5647100	7639625	10.7347	9.4449	76.271
TGGT1_222160	0	0	4955600	2529600	1871300	1145400	0	0	0	286350	6.53501	53.729	1.9818
TGGT1_216660	0	0	1821200	0	455300	0	0	0	390960	97740	4.65828	48.991	1.7963
TGGT1_208710	0	506140	703730	474870	421185	361780	0	0	0	90445	4.65681	84.312	4.2237
TGGT1_265370	875850000	470550000	2938800000	966740000	1312985000	467600000	68921000	210740000	402960000	287555250	4.56603	16.033	196.93
TGGT1_257160	152380000	203070000	734950000	221380000	327945000	114930000	4290700	71760000	98512000	72373175	4.53131	16.49	39.229
TGGT1_411760	348250000	20628000	188040000	56333000	153312750	113200000	12454000	16780000	22658000	41273000	3.7146	32.058	19.479
TGGT1_230910	2984200	4146600	12293000	2536700	5490125	5167900	0	860160	0	1507015	3.64305	49.033	5.7794
TGGT1_264040	1960700000	1655800000	4851600000	1490200000	2489575000	1119100000	82466000	530330000	1154300000	721549000	3.45032	24.547	323.31
TGGT1_247770	1197100000	1035300000	5219100000	1085200000	2134175000	1018900000	60145000	636280000	1074800000	697531250	3.05961	19.246	251.08
TGGT1_225555	7256100	13687000	214200000	29926000	66267275	47131000	897740	9060200	30403000	21872985	3.02964	7.3725	24.695
TGGT1_263630	222250000	97879000	1016600000	238080000	393702250	231300000	12788000	132950000	174770000	137952000	2.85391	15.488	141.48
TGGT1_258860	1711400	1996300	22456000	2616400	7195025	9340700	0	0	797170	2.53447e+06	2.83887	104.63	12.593
TGGT1_242840	241100000	131410000	808820000	257750000	359770000	146580000	88730000	139670000	171130000	136527500	2.63515	13.904	46.802
TGGT1_226590	245980000	351800000	1344900000	503310000	611497500	419280000	131510000	281940000	186790000	254880000	2.39916	34.488	234.78
TGGT1_223040	6215100	5512400	16364000	7708000	8949875	10593000	0	1700200	3394900	3922025	2.28195	27.46	9.859
TGGT1_310470	475360000	637370000	1585000000	467050000	791195000	591470000	30749000	327750000	462640000	353152250	2.24038	21.228	82.603
TGGT1_306670	845640000	383480000	3035600000	524690000	1197352500	778550000	69889000	511080000	779100000	534654750	2.23949	25.833	252.98
TGGT1_285150	2572900	0	5085300	2005800	2416000	0	0	2206900	2163100	1092500	2.21144	47.089	0.94327
TGGT1_236550	0	0	25023000	10553000	8894000	2856200	0	6156400	7218100	4057675	2.1919	18.189	2.3419
TGGT1_247290	80591000	27778000	82173000	40790000	57833000	0	0	39897000	68873000	27192500	2.1268	238.47	1.366
TGGT1_286530	287960000	110290000	1256300000	351120000	501417500	328750000	13359000	297820000	307220000	236787250	2.11759	25.436	126.38
TGGT1_221510	187290000	148770000	914250000	262350000	378165000	319340000	3790500	150970000	242150000	179062625	2.11191	17.913	125.86
TGGT1_229920	1623300000	1677500000	6815700000	1842600000	2989775000	1978100000	250020000	1476700000	2237000000	1485455000	2.0127	34.955	204.23
TGGT1_288830	75744000	56431000	211250000	64393000	101954500	170860000	0	20619000	14381000	51465000	1.98105	72.123	67.47
TGGT1_262640	361680000	392650000	1192600000	338150000	571270000	496080000	33740000	268200000	381070000	294772500	1.938	23.76	95.655
TGGT1_245450	911960	548760	2219200	0	919980	0	0	950960	999650	487652	1.88655	15.379	1.6364
TGGT1_306390	207430000	194270000	722690000	51650000	294010000	223430000	21832000	150890000	229620000	156443000	1.87934	21.103	93.998
TGGT1_312160	68562000	6613000	294710000	31002000	100221750	41720000	0	64756000	109570000	54011500	1.85556	22.26	184.92
TGGT1_299060	0	0	23209000	9304600	8128400	15707000	0	899280	952470	4.38969e+06	1.8517	91.283	5.9735
TGGT1_209260	1030000000	924540000	3983400000	1499500000	1859360000	1512100000	109610000	716460000	1707300000	1011367500	1.83846	34.755	310.4
TGGT1_297810	680550000	429290000	3434700000	725110000	1317412500	1141900000	84799000	681660000	974940000	720824750	1.82765	29.568	307.52
TGGT1_254030	91266000	19824000	413920000	89376000	153596500	70193000	3536800	103230000	164070000	85257450	1.80156	13.162	28.794
TGGT1_200310	118390000	95198000	382190000	83167000	169736250	153610000	27597000	88199000	107560000	94241500	1.80108	18.815	12.928
CoxI	1248300	1909300	33376000	4323500	10214275	17106000	0	2333000	3327800	5691700	1.79459	54.198	8.697
CoxIII	5646600	42992000	366730000	79338000	123676650	66986000	6840600	93802000	108290000	68979650	1.79294	27.154	15.8
TGGT1_260180	0	0	8128500	0	2032125	4598200	0	0	0	1149550	1.76776	17.94	6.6102
TGGT1_222210	39619000	33760000	283130000	51438000	101986750	126880000	3514400	43066000	89378000	65709600	1.55208	47.465	178.1
TGGT1_277920	0	465840	2166800	0	658160	1747700	0	0	0	436925	1.50635	10.041	2.2428
TGGT1_314820	0	0	5532900	0	1383225	3675500	0	0	0	918875	1.50535	8.4786	16.674
TGGT1_233100	30533000	38374000	102920000	31203000	50757500	59698000	3497200	21708000	53754000	34664300	1.46426	32.061	45.007
TGGT1_263080	3270300	2984600	11961000	2918600	5283625	11059000	0	1671400	2249400	3744950	1.41087	14.407	3.8677
TGGT1_268835	19848000	10689000	71349000	11216000	28275500	33141000	0	19234000	28289000	20166000	1.40214	76.063	57.163
TGGT1_243950	24932000	27619000	61234000	18714000	33124750	42484000	724750	18527000	37442000	2.47944e+07	1.33598	30.221	41.952
TGGT1_231410	53800000	33006000	152480000	25089000	66093750	149400000	1272700	16247000	35100000	50504925	1.30866	64.671	71.244
TGGT1_228770	16619000	15252000	37358000	10587000	19954000	43498000	0	7140100	10502000	15285025	1.30546	59.054	19.468
TGGT1_218280	61892000	28522000	145340000	21171000	64231250	101080000	7506400	34871000	60415000	50968100	1.26022	50.512	44.516
TGGT1_226000	526850	0	5642100	0	1.54224e+06	2841000	0	904460	1278200	1255915	1.22798	19.457	3.4475
TGGT1_274060	127710000	87221000	335180000	65696000	153951750	252770000	29489000	69083000	158120000	127365500	1.20874	35.071	226.42
TGGT1_222910	35015000	38320000	86378000	24868000	46145250	85957000	3881000	18090000	44839000	38191750	1.20825	55.889	71.95
TGGT1_249900	1420100000	986430000	3376600000	1020400000	1700882500	2412700000	365850000	1041700000	1965700000	1446487500	1.17587	35.255	323.31
TGGT1_216510	1834700	4673900	25464000	1698600	8417800	18110000	0	2252900	8690700	7263400	1.15893	78.991	53.718
TGGT1_214150	2584500	1305900	12942000	2392900	4806325	7217600	0	3765600	5728000	4177800	1.15044	19.551	15.846
TGGT1_311290	0	0	2293400	0	573350	1434600	0	0	582520	504280	1.13697	30.563	4.272
TGGT1_263990	0	0	1772300	0	443075	0	0	970970	611900	395718	1.11968	15.406	2.1061
TGGT1_220340	16392000	0	26626000	8091400	12777350	3971400	5205700	18536000	17962000	11418775	1.11898	186.04	1.0955
TGGT1_312220	7205600	6505200	17735000	9439600	10221350	16738000	0	7191800	13095000	9256200	1.10427	22.622	14.511
TGGT1_249702	1572900	1593100	5036100	752650	2.23869e+06	3970200	0	369590	4183800	2.1309e+06	1.05058	31.17	7.3289
TGGT1_230450	1265800	0	0	0	316450	1218900	0	0	0	304725	1.03848	62.254	2.5103
TGGT1_309590	369580000	179920000	644380000	124290000	329542500	858550000	26770000	138740000	247120000	317795000	1.03697	49.541	107.19
TGGT1_284540	5607100	2541600	50195000	11483000	17456675	35888000	3620100	10593000	17404000	16876275	1.03439	27.635	23.634
TGGT1_201800	11379000	4180400	23562000	4238700	10840025	26865000	0	6846900	10292000	11000975	0.985369	28.527	23.249
TGGT1_278990	117790000	92350000	177600000	56751000	111122750	301890000	36825000	48126000	67430000	113567750	0.978471	53.093	46.774
TGGT1_288710	0	649520	1029100	0	419655	0	0	0	1731500	432875	0.96946	71.429	3.3322
TGGT1_313070	8382100	7697400	20791000	6557600	10857025	34157000	2760600	3321700	5078400	11329425	0.958303	35.544	22.655
TGGT1_218940	2825200	0	17978000	3060100	5965825	10761000	0	5700900	9023700	6371400	0.936344	35.253	9.3965
TGGT1_213670	7318000	7643600	29451000	6735900	12787125	28023000	311220	11988000	16913000	14308805	0.893654	85.265	53.127
TGGT1_225730	13060000	754420	27621000	4541000	11494105	29906000	906990	9399400	11995000	1.30518e+07	0.88065	14.904	5.8603
TGGT1_204370	6911400	2722600	10972000	2707300	5828325	18737000	0	2777700	5568200	6770725	0.860813	14.857	3.0544
TGGT1_319920	37194000	27531000	118450000	38089000	55316000	168290000	4776300	34984000	50413000	64615825	0.856075	70.289	152.17
TGGT1_223000	0	0	9482200	1361600	2710950	12731000	0	0	0	3182750	0.851763	15.983	2.9084
TGGT1_251920	0	0	2560300	575480	783945	3694600	0	0	0	923650	0.848747	86.36	0.94551
TGGT1_261950	311730000	98184000	508100000	126940000	261238500	810000000	59707000	180580000	196550000	311709250	0.838084	59.916	184.28
TGGT1_292220	0	0	6404500	2034000	2109625	2035800	0	4453000	3877300	2591525	0.814048	61.638	12.536
TGGT1_229990	22814000	3313500	13203000	186880	9879345	33500000	3031000	3933900	8600100	12266250	0.805409	59.215	11.143
TGGT1_293390	2019500	3320900	22556000	5395600	8323000	21802000	720520	8498800	10629000	10412580	0.799322	43.432	28.036
TGGT1_215430	55091000	43628000	151690000	48717000	74781500	245100000	0	51808000	85186000	95523500	0.78286	27.554	85.309
TGGT1_204400	323100000	111480000	632300000	149860000	304185000	1197400000	54744000	136990000	167410000	389136000	0.781693	62.146	131.07
TGGT1_258060	1697300	1010700	17358000	2584300	5662575	14996000	1532100	6265000	6646300	7359850	0.769387	23.334	9.9241
TGGT1_258560	48893000	5422600	33992000	10146000	24613400	106770000	0	9608800	13315000	32423450	0.759123	96.816	6.1785
TGGT1_310360	0	0	12687000	0	3171750	15148000	0	0	2173300	4330325	0.732451	24.539	58.137
TGGT1_248880	20978000	5371500	45995000	7887500	20058000	88665000	0	13299000	13144000	28777000	0.697015	47.818	49.631
TGGT1_225550	7054200	10114000	39573000	13773000	17628550	64257000	0	15232000	24926000	26103750	0.675326	48.394	53.84
TGGT1_214930	0	0	4478400	0	1119600	0	0	3477700	3432500	1727550	0.648085	15.147	4.8344
TGGT1_233480	1035900	0	4902600	1942800	1970325	9932200	0	2349800	0	3070500	0.641695	39.215	4.9132
TGGT1_300200	41823000	5928300	28066000	11856000	21918325	94494000	0	19737000	22706000	34234250	0.640246	15.92	3.7571
TGGT1_321450	9224500	0	0	2639100	2965900	1527000	1147200	6955600	8905000	4633700	0.640072	436.59	1.2195
TGGT1_232080	2415100	697670	3331100	1077500	1.88034e+06	11430000	394630	0	0	2.95616e+06	0.636077	1100.6	1.3498
TGGT1_286450	104740000	64880000	116160000	67611000	88347750	336070000	21325000	100560000	97672000	138906750	0.636022	12.976	267.2
TGGT1_216020	7460000	1050600	9015700	2573900	5025050	32306000	0	0	0	8076500	0.622182	91.764	2.6417
TGGT1_316140	12833000	8403500	32818000	6750600	15201275	62806000	2387900	12412000	21035000	24660225	0.616429	27.845	32.576
TGGT1_215490	941170	0	1044400	486340	617978	3623300	398410	0	0	1.00543e+06	0.614642	58.166	2.9005
TGGT1_297160	0	1031100	1650600	609990	822922	1680900	0	626490	3759200	1.51665e+06	0.542593	60.594	6.2137
TGGT1_288400	0	922360	13200000	1682700	3951265	25605000	0	0	3546000	7287750	0.542179	120.42	20.299
TGGT1_214770	18773000	2986400	19818000	4042400	11404950	58682000	7805400	8471500	10915000	21468475	0.531242	22.88	30.872
TGGT1_267700	0	0	2738900	0	684725	1501100	0	593820	3070700	1291405	0.530217	28.785	6.1098
TGGT1_261490	5823100	0	0	0	1455775	0	0	3749700	7258800	2752125	0.528964	263.53	1.618
TGGT1_286720	10183000	8365900	48821000	16437000	20951725	101020000	0	21752000	37233000	40001250	0.523777	31.035	71.79
TGGT1_231910	0	0	6922600	969050	1.97291e+06	8088100	2995900	2179200	2101300	3841125	0.513629	34.53	11.928
TGGT1_227600	0	0	2437300	1952300	1097400	8550600	0	0	0	2137650	0.513367	15.383	3.1959
TGGT1_300020	0	373970	1022900	323950	430205	3444700	0	0	0	861175	0.499556	108.25	2.5394
TGGT1_215460	976960	0	5810000	0	1696740	12478000	0	1275500	0	3438375	0.493471	30.375	7.2735
TGGT1_239260	54302000	0	19681000	7339600	20330650	162880000	0	2839500	0	41429875	0.490724	11.439	10.176
TGGT1_209030	290070000	22207000	183360000	51518000	136788750	952500000	51169000	66716000	57320000	281926250	0.485193	41.907	145.53
TGGT1_262520	0	0	11057000	0	2764250	2376400	0	4899900	15793000	5767325	0.479295	34.577	15.266
TGGT1_202630	0	730430	12677000	474630	3470515	13399000	0	4086900	11548000	7258475	0.478133	128.43	23.982
TGGT1_233890	0	913100	3651200	1038200	1400625	8843000	0	0	3100700	2985925	0.469076	73.665	7.452
TGGT1_206480	18611000	7138800	19507000	7014800	13067900	80652000	1888600	11933000	17764000	28059400	0.465723	22.522	16.286
TGGT1_240810	2865300	0	2830600	1065400	1690325	11687000	0	2183100	1624000	3873525	0.436379	61.262	2.7727
TGGT1_205340	0	0	3420800	1147000	1141950	10216000	516390	0	0	2.6831e+06	0.425609	15.399	0.98482
TGGT1_313010	2654500	1606300	23326000	1135400	7180550	39138000	0	9692500	19803000	17158375	0.418487	53.461	30.064
TGGT1_252630	11780000	2836600	10731000	4295200	7410700	43720000	0	11045000	16865000	17907500	0.413832	15.081	35.568
TGGT1_295125	27860000	10379000	59327000	12601000	27541750	175660000	8076600	43471000	39438000	66661400	0.413159	40.138	22.228
TGGT1_261570	8449400	3812200	23994000	8970200	11306450	94292000	567160	10246000	4878700	27495965	0.411204	31.031	13.831
TGGT1_289300	53723000	5396900	42956000	13194000	28817475	235760000	0	24640000	21706000	70526500	0.408605	106.03	12.303
TGGT1_211720	23657000	4447500	17765000	7311700	13295300	111870000	0	9528600	8926200	32581200	0.408067	210.72	1.2869
TGGT1_286650	5088300	0	1718400	478900	1821400	9166500	0	4369000	4445500	4495250	0.405183	20.235	17.51
TGGT1_232230	0	0	7501000	2284500	2446375	13435000	0	7053200	4043200	6132850	0.398897	11.661	6.7771
TGGT1_258130	6326100	1400400	8116700	3445200	4822100	48375000	277320	0	0	12163080	0.396454	23.872	2.6257
TGGT1_209720	9303000	4502600	22876000	2729400	9852750	70869000	0	12662000	17192000	25180750	0.391281	23.416	131.97
TGGT1_219550	11759000	3620600	21414000	8869800	11415850	86091000	0	12807000	17969000	29216750	0.39073	50.125	30.703
TGGT1_290030	0	0	18440000	1940400	5095100	40617000	0	2837500	9859500	13328500	0.382271	26.565	17.953
TGGT1_310460	10789000	1345700	9488200	2963900	6146700	58409000	0	1607900	5715900	16433200	0.374042	23.471	16.823
TGGT1_222170	11778000	1492800	5819000	3477100	5641725	43066000	2019900	8198100	8025100	15327275	0.368084	33.637	10.706
TGGT1_247550	96498000	36989000	214100000	72951000	105134500	834850000	63105000	109450000	139350000	286688750	0.36672	60.913	261.57
TGGT1_278720	3191100	2579300	21190000	4762700	7930775	35652000	1677000	12979000	36555000	21715750	0.365208	71.656	26.287
TGGT1_224900	17551000	7569700	35859000	10630000	17902425	134060000	12026000	25226000	24845000	49039250	0.365063	28.56	61.714
TGGT1_254440	3089700	1664000	12804000	4435400	5498275	44114000	0	13691000	2700600	15126400	0.363489	17.821	12.391
TGGT1_267060	12288000	5366300	20661000	8484500	11699950	113860000	557300	5464500	9307300	32297275	0.362258	17.878	12.748
TGGT1_282180	2044300	0	6633600	0	2169475	24152000	0	0	0	6038000	0.359304	35.195	8.7592
TGGT1_204020	1051700	1255800	18823000	2493400	5905975	54708000	0	7366700	4262400	16584275	0.356119	28.254	21.668
TGGT1_210790	5965700	2764500	22208000	2401700	8334975	50082000	4779000	18721000	20059000	23410250	0.35604	65.063	44.029
TGGT1_239760	2828600	0	9402500	3222500	3863400	35897000	0	4104600	3539800	10885350	0.354917	15.073	5.2812
TGGT1_321500	6254300	0	9622200	4223100	5024900	52424000	2241200	1343900	1309500	14329650	0.350665	50.952	41.113
TGGT1_309810	6133300	2108400	18814000	4063600	7779825	66487000	0	13947000	8504700	22234675	0.349896	11.768	57.67
TGGT1_234420	10100000	5386900	40202000	7788200	15869275	118490000	625970	26327000	38056000	4.58747e+07	0.345926	66.762	31.256
TGGT1_209290	0	0	4475100	1507100	1495550	17336000	0	0	0	4334000	0.345074	13.214	5.3276
TGGT1_290670	6496600	2256600	11435000	5380700	6392225	63447000	4466500	3351800	3605900	18717800	0.341505	83.189	33.348
TGGT1_227920	2652200	1518300	7025400	1301700	3124400	20907000	1099700	5718200	8909500	9158600	0.341144	9.5469	7.9382
TGGT1_248320	3882400	1574100	19343000	1212500	6503000	34945000	0	13393000	28313000	19162750	0.339356	38.918	22.273
TGGT1_309752	15610000	1817200	27764000	6685200	12969100	136790000	5410200	5650800	5414600	38316400	0.338474	53.388	36.987
TGGT1_217570	2350700	0	0	0	587675	3711600	399580	1805000	1031400	1736895	0.338348	16.95	3.1313
TGGT1_223485	2093700	0	10003000	1424000	3380175	17827000	2673200	7083900	12415000	9999775	0.338025	10.307	13.957
TGGT1_215470	26183000	6514600	32831000	13033000	19640400	179380000	3799500	39147000	10580000	58226625	0.33731	24.603	15.358
TGGT1_235402	15595000	215810000	27182000	990970000	312389250	31419000	513410000	1690500000	1478200000	928382250	0.336488	127.66	1.6811
TGGT1_204530	3559900	0	5489900	862800	2478150	21065000	0	5696900	2781100	7385750	0.335531	22.432	5.0757
TGGT1_214790	7496400	365500	10318000	2806000	5246475	48661000	0	5755600	8276900	15673375	0.334738	31.444	20.867
TGGT1_216680	0	0	4137000	1624500	1440375	17609000	0	0	0	4402250	0.327191	44.587	2.8587
TGGT1_215590	41156000	16596000	50299000	26519000	33642500	300000000	3923000	52177000	58684000	103696000	0.324434	72.733	76.832
TGGT1_251870	12135000	5913300	8252300	6294200	8148700	66854000	5377600	12697000	16254000	25295650	0.322138	12.575	3.8745
TGGT1_308090	1111900000	315280000	1459700000	360810000	811922500	7831100000	293210000	1115500000	898570000	2534595000	0.320336	60.775	323.31
TGGT1_257040	3684400	0	2365300	0	1512425	13905000	0	2949700	2075800	4732625	0.319574	24.051	3.457
TGGT1_213280	4204600	0	2600400	0	1701250	11840000	0	4173700	5383800	5349375	0.318028	20.782	12.855
TGGT1_251810	7041300	0	12768000	4197800	6001775	68955000	0	5785200	1242100	18995575	0.315956	17.468	43.314
TGGT1_363030	123000000	38306000	221540000	40208000	105763500	1057700000	23544000	153600000	110470000	336328500	0.314465	64.031	255.86
TGGT1_312090	0	0	668970	0	167242	0	0	814280	1336100	537595	0.311094	14.818	4.0314
TGGT1_295110	184640000	54326000	321500000	58223000	154672250	1424300000	130700000	215100000	231450000	500387500	0.309105	63.412	157.95
TGGT1_311720	748440000	94647000	684990000	190820000	429724250	4065200000	233420000	602930000	738860000	1410102500	0.304747	73.252	323.31
TGGT1_268850	39038000	1526300	25802000	8209500	18643950	184140000	22926000	24423000	19553000	62760500	0.297065	52.113	168.35
TGGT1_211040	19793000	3021200	18411000	5235600	11615200	126760000	2021900	12030000	15792000	39150975	0.296677	10.103	43.283
TGGT1_288650	169480000	37773000	191520000	52897000	112917500	1228800000	79828000	121970000	105550000	384037000	0.294028	47.912	129.98
TGGT1_313640	2645900	0	2231800	1002700	1470100	12769000	0	3359300	3874800	5000775	0.293974	22.302	6.3648
TGGT1_288380	58272000	1402700	63128000	28192000	37748675	456410000	6185700	23311000	28415000	128580425	0.29358	81.932	92.988
TGGT1_226710	0	0	2109400	0	527350	7195200	0	0	0	1798800	0.293168	33.286	3.9466
TGGT1_275440	5253800	4395400	8743500	10268000	7165175	62202000	8998600	13439000	13271000	24477650	0.292723	23.352	56.588
TGGT1_316400B	25070000	1219600	15017000	3543900	11212625	119620000	12313000	7661800	13713000	38326950	0.292552	47.849	38.254
TGGT1_411430	10823000	4803100	25740000	6002100	11842050	121520000	1682800	21009000	18496000	40676950	0.291124	51.507	14.917
TGGT1_253750	3576500	1041400	3434400	1551000	2400825	33223000	0	0	0	8305750	0.289056	856.32	1.2345
TGGT1_245460	7624900	0	12458000	3560300	5910800	71465000	0	6323000	5873500	20915375	0.282605	23.462	46.217
TGGT1_227360	0	1912900	14912000	4389700	5303650	56923000	701890	12227000	5233900	1.87714e+07	0.282538	44.056	19.847
TGGT1_203310	264720000	54156000	201680000	78140000	149674000	1468400000	46152000	232700000	372360000	529903000	0.282455	25.857	230.36
TGGT1_230410	18661000	2764500	30715000	10291000	15607875	175840000	2572400	19735000	23153000	55325100	0.282112	30.463	54.008
TGGT1_263300	113840000	18933000	93062000	30164000	63999750	743660000	27557000	74049000	63451000	227179250	0.281715	31.352	197.48
TGGT1_200360	4952300	1016700	6124400	2336700	3607525	36140000	0	8408000	6919400	12866850	0.280374	20.245	21.409
TGGT1_260500	2012200	0	0	0	503050	5800600	0	632670	807980	1.81031e+06	0.27788	29.924	1.787
TGGT1_300100	7059400	10618000	18538000	3504000	9929850	123380000	0	12008000	7819100	35801775	0.277356	166.44	57.568
TGGT1_305980	1550600	0	7943500	1014800	2627225	30552000	0	4234400	3105600	9473000	0.277338	66.779	32.319
TGGT1_263700	15119000	937460	9152100	4679300	7471965	89490000	0	11166000	7667300	27080825	0.275913	16.301	66.403
TGGT1_208030	3782300	0	3436400	1919800	2284625	24070000	0	5608000	3523600	8300400	0.275243	63.021	7.6605
TGGT1_310080	15071000	0	17516000	1514300	8525325	107270000	4878000	6406100	6869500	31355900	0.271889	87.847	78.451
TGGT1_273760	154410000	19377000	140020000	54632000	92109750	1077700000	63085000	98804000	126910000	341624750	0.269623	72.292	297.96
TGGT1_262670	17800000	2775200	23127000	7275200	12744350	148880000	256250	30333000	11918000	4.78468e+07	0.266357	21.33	26.995
TGGT1_218410	26489000	8624200	44810000	13565000	23372050	296370000	2983300	33014000	21711000	88519575	0.264033	34.157	43.355
TGGT1_300140	2174300	0	3356400	893570	1.60607e+06	20511000	0	1921600	1920000	6088150	0.263802	44.039	17.184
TGGT1_271050	112330000	5484600	80119000	32072000	57501400	550990000	92691000	106790000	136320000	221697750	0.259368	18.981	226.21
TGGT1_234450	0	0	3319500	0	829875	8573300	0	2861800	1538400	3243375	0.255868	26.589	6.9645
TGGT1_215280	9764100	7608200	14834000	6057200	9565875	113440000	533220	15248000	21431000	37663055	0.253986	38.61	34.638
TGGT1_309560	16143000	2239000	14202000	6844700	9857175	121550000	6700900	14593000	13251000	39023725	0.252594	29.275	19.074
TGGT1_313140	17530000	387140	16094000	3878800	9472485	139930000	0	5606700	4915600	37613075	0.25184	68.315	38.864
TGGT1_242330	6030500	2018500	9799400	4963500	5702975	79048000	2873900	5165200	4018000	22776275	0.250391	21.613	12.636
TGGT1_209020	0	1077700	1862300	0	735000	2579100	0	3033900	6170400	2945850	0.249504	101.85	10.4
TGGT1_313080	24085000	4782700	35311000	9344500	18380800	213950000	8305600	34843000	38648000	73936650	0.248602	49.526	102.82
TGGT1_289750	6716300	0	13850000	0	5141575	72056000	0	3997000	6786200	20709800	0.248268	14.685	25.615
TGGT1_253900	3643400	1560100	8795800	2321100	4080100	51032000	0	4910900	9854900	16449450	0.248039	71.361	23.167
TGGT1_226730	10690000	0	5177900	5364200	5308025	63402000	7729200	6773400	8466900	21592875	0.245823	114.9	51.677
TGGT1_251780	31461000	7622200	59726000	16857000	28916550	327090000	23084000	59161000	71549000	120221000	0.240528	78.254	127.32
TGGT1_270510	13766000	1202700	13602000	7362600	8983325	138110000	0	7563200	4334600	37501950	0.239543	74.918	36.95
TGGT1_267400	3191200	0	1011100	0	1050575	11917000	0	3400800	2298900	4404175	0.238541	15.617	5.2343
TGGT1_290950	22831000	2536400	24458000	5501700	13831775	179930000	5655500	22727000	25709000	58505375	0.236419	194.47	97.964
TGGT1_249270	70707000	11433000	69126000	18500000	42441500	536350000	31966000	56402000	93648000	179591500	0.236322	59.88	111.77
TGGT1_230520	2560900	602990	2732300	791310	1671875	24083000	2282700	2145200	0	7127725	0.234559	26.224	6.2727
TGGT1_209150	12406000	1334700	17302000	5434500	9119300	117190000	4342800	20558000	13816000	38976700	0.233968	67.039	42.463
TGGT1_257440	449330	265920	7638500	2657500	2.75281e+06	26687000	0	9823200	10937000	11861800	0.232074	58.613	15.484
TGGT1_320020	9252400	0	5367600	1698200	4079550	52544000	0	7633300	10345000	17630575	0.231391	62.981	65.395
TGGT1_248340	19221000	1713900	18031000	5798100	11191000	153640000	1676100	21640000	17359000	48578775	0.230368	25.997	36.86
TGGT1_313230	0	1398300	3506700	1070400	1493850	16802000	1646800	3956900	3652600	6514575	0.229309	39.126	18.326
TGGT1_324600	47690000	6633600	31719000	15953000	25498900	371400000	4429100	43331000	27424000	111646025	0.228391	20.266	50.013
TGGT1_286230	0	0	0	1095700	273925	4799000	0	0	0	1199750	0.228318	279.34	1.0395
TGGT1_235730	1053300	649790	2208400	587230	1124680	15962000	0	682310	3106100	4.9376e+06	0.227779	37.946	10.612
TGGT1_258580	4464500	1238800	15619000	1517400	5709925	87259000	0	6776000	6265800	25075200	0.227712	69.053	43.443
TGGT1_263040	9280200	0	6570900	639050	4.12254e+06	54714000	0	12356000	5540000	18152500	0.227106	24.001	14.543
TGGT1_231630	7808900	0	1891300	1423500	2780925	41956000	0	3304400	3821100	12270375	0.226637	50.171	11.687
TGGT1_229010	6658100	1718700	12118000	3167000	5915450	94426000	1031800	5936200	3412900	26201725	0.225766	107.34	94.407
TGGT1_258820	3955600	791880	3174300	1511600	2358345	30292000	3410900	3628000	4477200	10452025	0.225635	14.875	1.2432
TGGT1_288500	24690000	5630000	35939000	9164400	18855850	285780000	3723800	18062000	27416000	83745450	0.225157	60.336	47.94
TGGT1_254365	979790	0	1689200	472350	785335	14006000	0	0	0	3501500	0.224285	27.5	6.1687
TGGT1_306650	5805500	4595300	19139000	5309500	8712325	66217000	27025000	20182000	42403000	38956750	0.223641	31.412	27.584
TGGT1_289680	10367000	2536500	20610000	7683600	10299275	154990000	5710100	13408000	11676000	46446025	0.221747	24.996	78.326
TGGT1_224850	6461100	0	13807000	4059200	6081825	96111000	0	10200000	6063200	28093550	0.216485	82.697	24.249
TGGT1_248480	6422600	1631300	12535000	3797700	6096650	106250000	0	3836800	2678200	28191250	0.21626	21.684	26.461
TGGT1_244560	256410000	31206000	303130000	95417000	171540750	2326400000	164140000	270530000	416650000	794430000	0.215929	97.553	323.31
TGGT1_207440	6474500	2412100	13479000	1211100	5894175	94610000	0	9046900	6147900	27451200	0.214715	35.507	19.52
TGGT1_244200	5022400	1654000	21189000	3549200	7853650	92644000	4208900	14449000	35359000	36665225	0.214199	124.25	52.71
TGGT1_238100	3722200	750260	3004200	1385600	2215565	34624000	1200200	3193500	2680900	10424650	0.212531	26.892	11.266
TGGT1_228170	17904000	3184100	41481000	9217800	17946725	294320000	709600	24441000	18988000	84614650	0.2121	182.33	109.08
TGGT1_259550	1428500	0	1438400	652300	879800	16623000	0	0	0	4155750	0.211707	82.724	10.239
TGGT1_212290	3222200	0	6694700	1112600	2757375	35315000	0	9574300	7412000	13075325	0.210884	34.968	16.995
TGGT1_240600	23669000	2028800	27753000	7696100	15286725	228290000	17423000	23521000	23282000	73129000	0.209038	72.223	141.51
TGGT1_208790	1581900	2560700	17251000	4199800	6398350	69104000	13066000	18331000	22552000	30763250	0.207987	33.587	59.703
TGGT1_309600	3548300	252410	6655800	0	2.61413e+06	34838000	336770	5982200	9197700	1.25887e+07	0.207657	106.57	17.373
TGGT1_266760	1480900	0	1047900	0	632200	12254000	0	0	0	3063500	0.206365	66.341	4.6673
TGGT1_205570	0	0	6325900	883920	1802455	28014000	0	1518900	5436300	8742300	0.206176	68.283	37.196
TGGT1_286420A	205770000	21912000	143470000	47774000	104731500	1743600000	57975000	149820000	105660000	514263750	0.203653	49.506	210.92
TGGT1_250900	8454700	5223500	42362000	8673700	16178475	133210000	4675800	66644000	113340000	79467450	0.203586	29.098	179.25
TGGT1_227620	60852000	7659000	35402000	11590000	28875750	474800000	8777900	36909000	47545000	142007975	0.203339	19.842	38.475
TGGT1_288360	15657000	0	11533000	5265700	8113925	112800000	5500800	20146000	21272000	39929700	0.203205	77.003	91.692
TGGT1_262380	1878500	0	3517600	0	1349025	24023000	0	769210	1806000	6.64955e+06	0.202875	59.672	9.7506
TGGT1_315930	2578500	364510	6383500	937680	2.56605e+06	22044000	2374100	11339000	14865000	12655525	0.202761	18.101	8.0782
TGGT1_245670	6355500	0	4373100	1804700	3133325	56329000	0	3270800	2977300	15644275	0.200286	67.487	14.126
TGGT1_225080	13198000	0	25401000	2695100	10323525	184190000	0	14277000	8176900	51660975	0.199832	17.722	42.052
TGGT1_249690	2296000	695000	32034000	2878400	9475850	95671000	3187500	52722000	39205000	47696375	0.19867	62.33	54.185
TGGT1_270380	8893200	4391400	14623000	4974400	8220500	141610000	0	17202000	8702300	41878575	0.196294	17.176	15.645
TGGT1_262690	3259100	1356600	4414000	1199800	2557375	43118000	281990	5633400	3408300	1.31104e+07	0.195064	16.33	5.851
TGGT1_211680	293420000	39463000	309660000	87073000	182404000	2816200000	379890000	255040000	301060000	938047500	0.194451	52.801	323.31
TGGT1_259260	1500000	0	1746700	0	811675	14312000	0	0	2439500	4187875	0.193815	136.94	19.452
TGGT1_319560	22464000	244460	15593000	3056800	10339565	162110000	5645600	28070000	18424000	53562400	0.193038	40.528	148.65
TGGT1_212300	2554900	924120	7854500	3402100	3683905	61310000	0	6233400	9380800	19231050	0.19156	75.676	78.73
TGGT1_245470	0	0	561190	0	140298	2931000	0	0	0	732750	0.191467	36.574	2.2609
TGGT1_250810	4131700	0	2638900	967360	1934490	37015000	676330	2761300	0	1.01132e+07	0.191284	20.069	2.0302
TGGT1_258870B	2947300	0	6884300	356810	2.5471e+06	36152000	7342200	4526800	5576400	13399350	0.190091	52.111	57.746
TGGT1_305520	2757100	0	5378900	1185400	2330350	42818000	0	3506000	2720500	12261125	0.19006	29.336	16.624
TGGT1_276140	2596300	257630	757730	0	902915	17359000	0	1291300	413450	4.76594e+06	0.189452	61.744	18.519
TGGT1_216670	7992600	576150	28678000	4584100	1.04577e+07	187550000	726180	20933000	15095000	56076045	0.186492	100.05	243.02
TGGT1_201390	9373500	0	7070500	2355800	4699950	71423000	6652400	12974000	10339000	25347100	0.185424	11.329	125.45
TGGT1_292130	4707200	0	13292000	4008400	5501900	90536000	0	17476000	11172000	29796000	0.184652	32.749	45.778
TGGT1_313390	0	0	2983000	0	745750	15435000	0	800040	0	4058760	0.183738	36.357	10.876
TGGT1_242070	15685000	1245400	12328000	3789500	8261975	151490000	9728600	11941000	6729800	44972350	0.183712	42.796	41.104
TGGT1_223050	7582500	956430	16966000	2440200	6.98628e+06	146100000	537910	4965000	2690900	3.85735e+07	0.181116	25.83	14.494
TGGT1_205700	19699000	1983300	13398000	5761300	10210400	210650000	0	8940700	5916200	56376725	0.18111	38.193	11.899
TGGT1_226430	1159600	0	3647200	750770	1.38939e+06	17310000	10087000	1351700	1993800	7685625	0.180778	21.592	17.017
TGGT1_269190	18332000	0	11210000	4928500	8617625	159940000	16844000	6278100	9715800	48194475	0.178809	105.13	71.685
TGGT1_205470	30707000	763240	18064000	12565000	15524810	332550000	0	12543000	5491300	87646075	0.177131	93.088	69.479
TGGT1_320050	11961000	2925300	15698000	4587800	8793025	168320000	5218200	16475000	9606100	49904825	0.176196	35.341	83.305
TGGT1_254720	4761400	2012500	3568300	990460	2833165	49453000	2279700	5960100	6633700	16081625	0.176174	28.527	7.5123
TGGT1_201780	4989000	0	5163800	1636700	2947375	56899000	0	5550500	6674600	17281025	0.170556	82.619	31.965
TGGT1_268200	1004600	0	1551700	0	639075	15030000	0	0	0	3757500	0.17008	66.429	18.49
TGGT1_269980	30820000	3951700	26605000	5491600	16717075	315910000	16671000	36012000	29523000	99529000	0.167962	52.164	31.304
TGGT1_266960	7068500	1238600	9068000	2466300	4960350	94803000	12412000	5696900	6874800	29946675	0.165639	50.073	64.122
TGGT1_284560	8417600	0	14297000	4750100	6866175	142960000	0	14704000	8808000	41618000	0.164981	21.424	36.852
TGGT1_308840	19958000	0	14896000	5334200	10047050	167890000	18404000	32075000	29394000	61940750	0.162204	38.038	78.485
TGGT1_232300	5781400	0	12643000	5110300	5883675	115540000	1786300	17315000	10509000	36287575	0.16214	28.637	15.874
TGGT1_220950	6569800	1319800	5820400	1849400	3889850	78939000	5527700	7803900	3879300	24037475	0.161824	35.62	23.629
TGGT1_221170	0	1926600	3442500	1622400	1747875	38697000	0	2154000	2719400	10892600	0.160464	49.432	9.1003
TGGT1_311470	3685700	1642500	8327100	1693800	3837275	75418000	680630	10220000	9339500	2.39145e+07	0.160458	186.97	52.337
TGGT1_260440	3452100	2869600	7019100	2322600	3915850	82802000	0	14262000	835170	2.44748e+07	0.159995	34.099	37.569
TGGT1_314400	3057700	0	7653700	0	2677850	59851000	0	4172700	3406200	16857475	0.158852	45.598	44.137
TGGT1_221210	4654300	0	21658000	7247700	8390000	190300000	0	8483600	12511000	52823650	0.15883	19.638	28.354
TGGT1_235930	9288200	0	0	0	2322050	53652000	228840	2561400	2118100	14640085	0.158609	64.264	27.819
TGGT1_236040	33292000	0	31903000	18356000	20887750	480290000	762220	25961000	21599000	132153055	0.158057	46.96	84.322
TGGT1_222860	2621800	0	5004100	2497100	2530750	51249000	0	5588700	7474100	16077950	0.157405	88.391	30.504
TGGT1_286630	0	0	10011000	0	2502750	50002000	0	4945800	8654200	15900500	0.157401	31.121	17.006
TGGT1_261240	10011000	883970	4766700	2040000	4.42542e+06	92858000	478200	6091000	13305000	28183050	0.157024	15.402	9.4634
TGGT1_233460	272830000	26075000	228480000	135860000	165811250	3105200000	321290000	399130000	418540000	1061040000	0.156272	34.829	322.19
TGGT1_266060	39694000	4031500	21982000	11675000	19345625	464340000	5999500	17724000	12090000	125038375	0.154718	31.512	90.404
TGGT1_227280	22347000	6004000	50017000	22123000	25122750	432350000	41147000	58354000	119710000	162890250	0.154231	24.242	37.997
TGGT1_310750	14988000	0	11572000	5944700	8126175	161990000	12615000	18770000	18075000	52862500	0.153723	64.975	217.66
TGGT1_258950	4274700	1420600	10556000	3424900	4919050	114870000	341660	5372900	7535100	32029915	0.153577	70.318	74.653
TGGT1_255260	14485000	350040	19412000	5705000	9988010	226390000	4405200	21883000	10610000	65822050	0.151743	63.02	101.81
TGGT1_268890	4645100	1130100	7282600	1492600	3637600	74327000	624740	7687900	13842000	24120410	0.15081	60.436	30.716
TGGT1_309120	12525000	2523800	16815000	3757700	8905375	193200000	0	27583000	16739000	59380500	0.149971	45.748	87.037
TGGT1_204340	0	0	987840	675830	415918	11148000	0	0	0	2787000	0.149235	97.297	1.6495
TGGT1_214750	1383700	323550	801160	483940	748088	20198000	0	0	0	5049500	0.148151	120	3.9436
TGGT1_289650	766180	0	591340	621890	494852	11571000	1820600	0	0	3347900	0.14781	75.342	9.2689
TGGT1_207620	18977000	1470300	20933000	7592100	12243100	236220000	20709000	26383000	49176000	83122000	0.147291	71.248	112.24
TGGT1_226960	26882000	0	22860000	8271700	14503425	350100000	6126400	18279000	19977000	98620600	0.147063	131.36	77.393
TGGT1_247350	33444000	7154800	25615000	8159900	18593425	406810000	26240000	40436000	35447000	127233250	0.146137	33.676	66.327
TGGT1_315770	14300000	322080	10837000	2213100	6918045	164770000	7228400	11106000	8714600	47954750	0.144262	62.597	86.034
TGGT1_228630	1276400	969990	1758500	457110	1115500	27320000	530420	1666500	1453800	7742680	0.144072	34.744	9.7592
TGGT1_237180	0	0	1133800	376190	377498	10481000	0	0	0	2620250	0.144069	29.183	5.4993
TGGT1_310320	1744900	0	1272900	0	754450	20038000	0	0	913450	5.23786e+06	0.144038	64.101	45.949
TGGT1_273090	3385800	0	3839700	1787100	2253150	54325000	633720	2541400	5772200	15818080	0.142441	89.396	33.101
TGGT1_250770	15903000	368320	13497000	1921500	7922455	207300000	5155000	6497100	3851700	55700950	0.142232	46.673	65.217
TGGT1_289690	36905000	2472800	26478000	14959000	20203700	492120000	11371000	36897000	34375000	143690750	0.140605	53.339	133.52
TGGT1_228190	0	0	2219900	534020	688480	15276000	0	2211700	2149300	4909250	0.140241	38.069	11.536
TGGT1_206610	3267700	590150	7689700	1712700	3.31506e+06	66294000	0	11501000	18105000	23975000	0.138272	96.854	73.436
TGGT1_217740	7674700	1063800	5438500	2158400	4083850	100380000	1759400	9191800	7573900	29726275	0.137382	39.01	27.933
TGGT1_217890	0	0	7878200	3629000	2876800	55485000	4814000	10821000	13203000	21080750	0.136466	21.722	12.453
TGGT1_256000	0	0	2997400	928920	981580	28870000	0	0	0	7217500	0.136	26.148	2.4911
TGGT1_262620	23433000	9590400	20643000	11538000	16301100	399470000	8765700	47223000	25564000	120255675	0.135554	31.76	186.2
TGGT1_226970	0	1450100	3202500	1613800	1566600	35685000	0	7717000	3072600	11618650	0.134835	18.677	8.0159
TGGT1_220400	4408000	0	0	0	1102000	24730000	0	4520300	3457500	8176950	0.134769	12.948	16.754
TGGT1_249990	0	0	4634200	0	1158550	25099000	1888500	2629000	4855200	8617925	0.134435	92.715	24.557
TGGT1_206470	7992600	787590	17566000	4239500	7.64642e+06	190690000	968620	18443000	18913000	57253655	0.133553	55.107	123.37
TGGT1_318160	7051100	439770	11555000	3696300	5.68554e+06	136230000	7035700	12531000	15687000	42870925	0.13262	25.975	44.183
TGGT1_232710	3128700	0	4891500	639120	2164830	57322000	0	6363200	1869800	16388750	0.132092	29.371	85.72
TGGT1_310150	12355000	2764500	18450000	1120500	8672500	216090000	8697000	18827000	20488000	66025500	0.131351	95.963	94.815
TGGT1_220100	6519500	1725400	8800300	2107300	4788125	131180000	1650600	4602100	8921000	36588425	0.130864	61.039	53.775
TGGT1_299070	0	0	2105000	0	526250	14038000	0	0	2304900	4085725	0.128802	106.69	47.006
TGGT1_239490	3763100	0	3079700	0	1710700	51532000	1100300	1094400	0	13431675	0.127363	63.901	43.89
TGGT1_243960	4347700	622420	0	1334500	1576155	47571000	0	1079700	1071500	12430550	0.126797	84.181	47.184
TGGT1_235470	25168000	169560	17025000	4913000	11818890	282060000	13333000	38052000	39515000	93240000	0.126758	93.333	106.67
TGGT1_226410	2632900	677340	1529600	1605700	1611385	43580000	463130	2719900	4097500	1.27151e+07	0.12673	36.029	26.731
TGGT1_301440	16942000	0	8826100	3192400	7240125	204180000	6745100	7487800	10205000	57154475	0.126676	65.421	106.78
TGGT1_311240	2220700	0	5409700	1826600	2364250	44194000	0	14824000	15978000	18749000	0.1261	47.448	32.59
TGGT1_248660	927220	443910	5246800	1199300	1.95431e+06	17234000	0	21856000	24040000	15782500	0.123827	14.497	2.4574
TGGT1_410360	8845100	0	7340100	0	4046300	108250000	1772200	9923800	10913000	32714750	0.123684	38.079	68.776
TGGT1_284190	0	0	973490	0	243372	7907600	0	0	0	1976900	0.123108	152.08	7.7642
TGGT1_313970	4046000	3548400	25018000	4550300	9290675	149020000	1606600	66073000	87017000	75929150	0.12236	96.025	118.38
TGGT1_309820	0	2227500	2904400	2640900	1943200	49083000	0	9211700	6041400	16084025	0.120816	20.199	9.3522
TGGT1_321400	3049000	0	0	0	762250	21074000	0	2635400	1827200	6384150	0.119397	14.205	13.942
TGGT1_219320	4917700	0	16089000	495070	5.37544e+06	128170000	10091000	19568000	23019000	45212000	0.118894	46.605	83.892
TGGT1_263090	40714000	4787300	15090000	12041000	18158075	498770000	26944000	47512000	39250000	153119000	0.118588	37.173	160.22
TGGT1_240280	4254200	0	2926100	0	1795075	57095000	438820	2150000	1449600	15283355	0.117453	48.553	40.397
TGGT1_205250	19515000	4270000	32830000	6001800	15654200	456540000	25220000	24472000	28287000	133629750	0.117146	62.342	156.61
TGGT1_258826	1023900	152030	654300	0	457558	12875000	0	1933900	856060	3916240	0.116836	111.92	13.263
TGGT1_258390	1832100	0	3419500	798990	1.51265e+06	47664000	0	2969200	2050200	13170850	0.114848	44.619	11.707
TGGT1_231140	1609900	210120	3956700	957350	1.68352e+06	50760000	420220	4642800	3204200	14756805	0.114084	18.667	16.553
TGGT1_216880	28915000	284140	18831000	4443900	13118510	427070000	7348700	24514000	12925000	117964425	0.111207	35.147	271.99
TGGT1_290660	9683600	1161100	2226900	0	3267900	110990000	0	6015300	1528700	29633500	0.110277	48.352	77.566
TGGT1_223920	3495600	0	18320000	3898700	6428575	194300000	831210	19374000	18755000	5.83151e+07	0.110239	223.03	67.156
TGGT1_263810	5544800	0	0	0	1386200	38083000	0	5734900	7155700	12743400	0.108778	23.749	40.769
TGGT1_309265	2020300	0	1597400	1266100	1220950	42199000	0	2625900	1033300	11464550	0.106498	99.225	32.254
TGGT1_218820	4418800	0	0	1871000	1572450	55279000	0	2188700	1636400	14776025	0.106419	15.391	8.9503
TGGT1_306060	0	0	1362900	0	340725	13067000	0	0	0	3266750	0.104301	329.03	15.017
TGGT1_410370	4181800	379250	4009100	701580	2.31793e+06	81489000	791500	2975900	4371300	22406925	0.103447	47.738	89.015
TGGT1_310030	0	0	2964900	985870	987692	27117000	0	6037200	5139500	9573425	0.10317	22.483	8.254
TGGT1_293570	6262200	0	3707600	941520	2727830	96792000	1935500	4128500	4659000	26878750	0.101486	44.899	38.421
TGGT1_289530	1942200	596760	3131900	1525100	1798990	47984000	0	13178000	9849800	17752950	0.101335	22.16	3.9458
TGGT1_226030	9053000	0	6635100	1948500	4409150	155210000	233310	12338000	6282900	4.35161e+07	0.101322	39.41	14.437
TGGT1_300000	0	0	2551900	0	637975	22921000	0	2331900	0	6313225	0.101054	21.17	9.2058
TGGT1_229480	6454500	0	4380500	1170200	3001300	106510000	0	5988000	7317000	29953750	0.100198	38.277	43.935
TGGT1_232350	21033000	1473400	14822000	11640000	12242100	446180000	3295500	25998000	18636000	123527375	0.0991043	35.548	129.47
TGGT1_239100	5631300	0	5127800	1037100	2949050	111490000	976440	4347000	2620900	29858585	0.0987672	22.587	24.877
TGGT1_205510	0	0	3105600	919060	1006165	37815000	0	1507800	1896300	10304775	0.0976407	54.334	47.701
TGGT1_232280	8400600	0	3537200	1466600	3351100	121090000	1067800	8959300	8384800	34875475	0.0960876	30.148	146.68
TGGT1_248260	0	0	0	1861200	465300	12875000	0	0	6591100	4866525	0.0956124	21.233	6.8044
TGGT1_300060	2777300	0	0	0	694325	24258000	547220	2416400	1941200	7290705	0.0952343	19.5	9.1459
TGGT1_272660	2656800	304890	1538000	838140	1.33446e+06	47778000	2564000	2443700	3294300	14020000	0.0951824	28.036	25.529
TGGT1_312110	9106000	0	8789700	0	4473925	161250000	8662900	6043800	12842000	47199675	0.0947872	86.905	49.601
TGGT1_224340	1416000	1147800	11997000	0	3640200	71265000	0	33657000	49335000	38564250	0.0943931	28.486	31.757
TGGT1_292920	5625300	0	0	1545900	1792800	75373000	0	945590	0	1.90796e+07	0.093964	95.158	67.147
TGGT1_261440	1461100	0	0	0	365275	13898000	0	1784700	0	3920675	0.0931664	30.509	5.4396
TGGT1_220240	8946800	0	2053300	1036900	3009250	112050000	0	8660000	9113800	32455950	0.092718	54.11	143.61
TGGT1_263050	3112300	925340	7258000	551060	2961675	118820000	958330	4180400	3930200	3.19722e+07	0.0926327	39.682	13.584
TGGT1_293400	4848700	10851000	27142000	7974400	12704025	275980000	4028700	142790000	130110000	138227175	0.0919069	28.093	54.531
TGGT1_315320	4171300	0	5864900	2775600	3202950	102290000	26430000	2915900	9290300	35231550	0.0909114	34.236	69.002
TGGT1_288720	0	0	1847400	0	461850	20712000	0	0	0	5178000	0.0891947	24.801	10.661
TGGT1_205558	2228400	0	0	747480	743970	31533000	0	1271600	624060	8357165	0.0890218	20.507	18.4
TGGT1_320600	4672800	0	3987500	0	2165075	89784000	0	4496600	3486600	24441800	0.0885808	23.084	48.644
TGGT1_217460	2329100	0	0	0	582275	26485000	0	0	0	6621250	0.0879403	95.498	11.742
TGGT1_318430	2429300	0	628920	1129400	1046905	35771000	0	0	12004000	11943750	0.087653	54.761	9.855
TGGT1_266620	0	0	1564100	0	391025	18029000	0	0	0	4507250	0.0867547	22.685	19.918
TGGT1_293350	0	0	524230	0	131058	4782500	0	0	1269400	1512975	0.0866224	65.562	4.452
TGGT1_291890	0	0	3521900	1040800	1140675	41059000	1750000	7798700	3810600	13604575	0.083845	48.672	36.465
TGGT1_299110	3503800	0	4801700	2992000	2824375	119570000	0	7479800	8110300	33790025	0.0835861	71.372	46.826
TGGT1_226830	10870000	0	13233000	3822900	6981475	277870000	9981900	20977000	25677000	83626475	0.083484	104.93	138.13
TGGT1_231130	2102000	0	898510	0	750128	31062000	0	3199900	2076200	9084525	0.082572	77.043	10.353
TGGT1_294800B	8653300	0	2596600	10954000	5550975	238420000	1847600	17471000	11833000	67392900	0.0823674	33.702	3.295
TGGT1_202870	1566600	0	0	0	391650	19070000	0	0	0	4767500	0.08215	42.345	5.6846
TGGT1_273960	7281400	0	5140800	1468100	3472575	137400000	0	17751000	14151000	42325500	0.0820445	39.935	33.017
TGGT1_207840	0	0	5091900	0	1272975	55306000	0	3893400	2968200	15541900	0.081906	15.228	25.683
TGGT1_212725	11716000	19537000	54508000	17706000	25866750	534390000	41136000	269300000	431210000	319009000	0.0810847	25.85	145.95
TGGT1_273460	4782700	0	0	529190	1.32797e+06	55316000	1944300	2131800	8284000	16919025	0.0784899	75.073	32.481
TGGT1_230420	8775900	0	12366000	2211200	5838275	230570000	23305000	22566000	22236000	74669250	0.0781885	118.92	90.027
TGGT1_216860	13573000	338510	30375000	3966700	1.20633e+07	506900000	24371000	47743000	41006000	155005000	0.0778252	49.113	213.15
TGGT1_294670	3195300	0	0	0	798825	36073000	0	2552200	2486300	10277875	0.0777228	31.812	48.419
TGGT1_209950	10280000	222510	17265000	4799000	8.14163e+06	392180000	15804000	7642600	6299800	105481600	0.0771853	47.686	77.431
TGGT1_232600	6817100	0	3986800	1515500	3079850	138160000	821770	10350000	10452000	3.99459e+07	0.0771004	70.755	77.355
TGGT1_312150	1452900	0	5751900	1344200	2137250	105980000	1173300	3340300	1066500	27890025	0.0766313	60.669	52.461
TGGT1_356400	1080000	0	0	696270	444068	4100400	8210600	913320	10074000	5824580	0.0762403	32.017	6.824
TGGT1_201680	1429100	0	3362100	0	1197800	40748000	0	11209000	11485000	15860500	0.0755209	118.85	17.136
TGGT1_215060	1659000	0	2215500	0	968625	42343000	3392900	3611500	2618400	12991450	0.0745587	22.138	11.483
TGGT1_270250	4758800	0	2436300	838860	2008490	99039000	0	7204500	7544300	28446950	0.0706048	20.149	9.8944
TGGT1_236540	4445200	263900	1493600	518900	1680400	73729000	4993800	8225400	9451300	24099875	0.0697265	53.017	57.568
TGGT1_219750	2783300	0	4442500	0	1806450	87528000	1163300	7535700	7920000	26036750	0.0693808	12.453	15.982
TGGT1_279390	10603000	1363100	0	0	2991525	158850000	3142900	6909800	4327900	43307650	0.0690761	50.292	35.673
TGGT1_313290	0	0	1300800	0	325200	18866000	0	0	0	4716500	0.0689494	46.04	18.98
TGGT1_238050	5518500	0	1729400	2780200	2507025	138020000	0	5234300	2524200	36444625	0.06879	114.22	87.63
TGGT1_293870	1309300	0	0	0	327325	19261000	0	0	0	4815250	0.0679767	12.036	13.038
TGGT1_231850	3267100	0	3057200	637150	1.74036e+06	100120000	1856400	0	1220700	25799275	0.0674578	36.79	37.201
TGGT1_256970	1487100	0	2123400	382390	998222	51585000	0	4470900	3581800	14909425	0.0669524	68.147	22.149
TGGT1_251930	0	0	1295600	310370	401492	23822000	0	661270	0	6.12082e+06	0.0655946	43.658	28.02
TGGT1_275690	9799500	0	7101000	3219900	5030100	258540000	16671000	13773000	18302000	76821500	0.0654778	114.6	93.422
TGGT1_217820	0	0	1842700	0	460675	22904000	0	2569500	2671400	7036225	0.0654719	51.722	11.026
TGGT1_263730	0	0	4745600	846310	1.39798e+06	68294000	1049600	6417200	10711000	21617950	0.0646674	71.546	34.962
TGGT1_214290	899510	0	0	0	224878	10825000	0	2230300	875530	3.48271e+06	0.0645697	27.904	15.98
TGGT1_243800	7840900	0	6773600	2749200	4340925	242360000	1785900	15334000	13900000	68344975	0.0635149	83.507	130.45
TGGT1_209985	9523500	3517000	4292000	1489300	4705450	99502000	72144000	13023000	112210000	74219750	0.0633989	29.666	131.78
TGGT1_314970	2025500	0	1236600	663370	981368	49955000	4131000	2750100	5315100	15537800	0.06316	98.099	65.712
TGGT1_219540	3217900	0	0	1592600	1202625	76499000	0	0	0	19124750	0.0628832	139.43	27.115
TGGT1_299050	1636500	0	3099000	655600	1347775	77023000	4674400	2337900	1972700	21502000	0.0626814	22.269	16.903
TGGT1_232180	635000	0	717860	0	338215	16983000	3492900	439570	1035300	5.48769e+06	0.0616316	206.85	30.504
TGGT1_251690	1912000	0	0	301070	553268	36329000	0	0	0	9082250	0.0609174	54.146	26.892
TGGT1_205580	1752100	638620	500630	0	722838	46737000	0	1380800	0	12029450	0.060089	51.22	15.202
TGGT1_210408	0	0	2164800	0	541200	30421000	2512100	1374200	1722000	9007325	0.0600844	10.682	4.3369
TGGT1_285980B	1678100	0	2527700	1059300	1316275	75328000	3463500	4149500	4976200	21979300	0.059887	34.481	21.989
TGGT1_232250	2134400	597370	989460	1103300	1.20613e+06	69446000	405420	4468200	6467000	20196655	0.0597194	57.27	55.823
TGGT1_226910	0	0	3593800	0	898450	33804000	2276200	8988000	16158000	15306550	0.0586971	207.99	59.086
TGGT1_239530	0	0	0	668330	167082	11491000	0	0	0	2872750	0.0581612	41.811	3.8941
TGGT1_319960	0	0	2141200	0	535300	20450000	0	8767800	7783200	9250250	0.0578687	21.764	4.3931
TGGT1_289580	1757400	1178500	0	0	733975	47450000	0	3585000	0	12758750	0.0575272	49.388	7.8576
TGGT1_285240	1307900	0	0	0	326975	20597000	0	1309300	1119000	5756325	0.0568027	40.101	2.9969
TGGT1_256770	1366400	0	2161800	0	882050	57288000	1190600	1731500	1981700	15547950	0.056731	45.126	27.53
TGGT1_291330	0	0	312170	180270	123110	8940500	0	0	0	2235125	0.0550797	25.512	1.8524
TGGT1_233140	0	0	0	559490	139872	10217000	0	0	0	2554250	0.0547607	18.19	4.6483
TGGT1_225930	2394200	0	0	0	598550	40728000	3000800	0	0	10932200	0.0547511	27.89	20.04
TGGT1_291960	7770700	0	4041900	1843700	3414075	231840000	576580	10854000	7147600	62604545	0.054534	57.904	76.473
TGGT1_315210	0	0	1083200	0	270800	17154000	494450	1535900	775260	4.9899e+06	0.0542696	115.84	7.4805
TGGT1_238040A	0	0	3823300	1183000	1251575	78397000	4044800	6435400	3640200	23129350	0.054112	126.2	46.935
TGGT1_271888	2739700	0	0	0	684925	47278000	0	873330	2553600	1.26762e+07	0.0540322	37.486	38.187
TGGT1_263180	6039600	0	4115000	768890	2.73087e+06	188970000	577260	6265300	8330600	51035790	0.053509	91.051	90.527
TGGT1_223940	410360	164590	0	0	143738	7675200	321970	1186200	1663500	2.71172e+06	0.0530061	27.318	9.2187
TGGT1_316540	0	0	2530100	0	632525	27214000	19116000	1780200	0	12027550	0.0525897	18.39	5.0859
TGGT1_289830	1085400	0	0	0	271350	20830000	0	0	0	5207500	0.0521075	37.766	7.7687
TGGT1_264440	0	0	1631800	313770	486392	37206000	449520	0	0	9413880	0.0516676	37.468	26.229
TGGT1_232050	4659700	0	2458500	724890	1.96077e+06	150090000	961800	1302600	0	38088600	0.0514792	96.156	160.91
TGGT1_310000	1956000	0	0	0	489000	36261000	263580	1765600	358390	9.66214e+06	0.0506099	79.254	30.875
TGGT1_208530	0	0	1196400	0	299100	20905000	0	1313800	1460700	5919875	0.0505247	65.563	16.829
TGGT1_229670	0	0	1554400	0	388600	23392000	2835900	1199800	3396500	7706050	0.0504279	15.801	11.617
TGGT1_285980A	3197400	0	0	1748300	1236425	85844000	3054300	3953300	8016500	25217025	0.0490314	39.308	53.71
TGGT1_297060	660750	0	1578700	1233200	868162	70836000	0	2099900	2478200	18853525	0.0460478	38.106	17.012
TGGT1_215980	0	0	2325600	0	581400	41879000	0	4858000	3817900	12638725	0.0460015	24.466	19.977
TGGT1_230350	2871300	0	0	192420	765930	59560000	0	2657700	4873200	16772725	0.0456652	139.08	49.077
TGGT1_310430B	1292900	0	0	0	323225	26642000	464660	1348700	0	7113840	0.0454361	50.588	22.276
TGGT1_251500	678780	222980	454490	136370	373155	27453000	0	2750600	2668900	8218125	0.0454063	65.657	13.526
TGGT1_249390	0	0	2212400	1128400	835200	68365000	1725100	3505300	2936000	19132850	0.0436527	135.5	35.435
TGGT1_317720	0	0	2073600	968630	760558	69391000	513580	0	0	17476145	0.0435198	68.766	60.812
TGGT1_243730	2588600	0	0	0	647150	58250000	1641900	0	0	14972975	0.0432212	37.701	39.018
TGGT1_230940	1940800	0	0	0	485200	45258000	0	0	0	11314500	0.042883	155.22	21.082
TGGT1_314810	0	0	2315200	0	578800	35478000	0	10519000	8177100	13543525	0.0427363	30.121	9.7774
TGGT1_210690	963680	0	1227600	0	547820	44903000	311930	5291600	2386700	1.32233e+07	0.0414284	28.956	13.304
TGGT1_230510	0	0	834750	0	208688	20240000	0	0	0	5060000	0.0412426	39.498	24.06
TGGT1_248810	2356900	0	1832900	0	1047450	87537000	0	8598500	6793500	25732250	0.0407057	54.252	47.601
TGGT1_202200	0	0	1978700	0	494675	45448000	0	1748800	2021100	12304475	0.0402029	87.161	9.2261
TGGT1_275810	0	0	2185600	0	546400	51409000	0	2027700	1437500	13718550	0.0398293	17.398	5.6325
TGGT1_304990	0	0	1315500	383890	424848	41395000	0	803780	640540	10709830	0.0396689	142.78	23.019
TGGT1_305290	0	0	0	836310	209078	21366000	0	0	0	5341500	0.0391421	39.129	5.0572
TGGT1_273520	1742000	0	0	0	435500	39659000	1617100	2271900	1504600	11263150	0.0386659	67.341	24.37
TGGT1_248130	0	0	291490	88560	95012.5	8304200	0	874590	1362200	2.63525e+06	0.0360545	93.088	9.3057
TGGT1_286260	0	0	2711800	0	677950	33646000	0	17271000	24610000	18881750	0.035905	75.315	75.665
TGGT1_319350	775950	0	0	0	193988	15529000	2283300	2259000	2051500	5530700	0.0350747	39.375	18.82
TGGT1_215775	0	0	2933200	0	733300	37375000	9342700	9327100	29535000	21394950	0.0342744	65.407	34.761
TGGT1_218540	1314400	0	0	0	328600	24301000	9622200	2364400	3203700	9872825	0.0332833	45.147	21.283
TGGT1_217530	0	0	0	913520	228380	28761000	0	0	0	7190250	0.0317625	63.755	41.769
TGGT1_225050	1036700	0	0	560910	399402	45265000	1102800	1751700	2249900	12592350	0.0317179	64.107	19.985
TGGT1_277270	0	0	2937800	1939900	1219425	128040000	396500	13185000	13142000	38690875	0.0315171	95.782	71.948
TGGT1_260630	1973100	0	0	0	493275	54611000	229790	4034800	3956300	1.5708e+07	0.0314028	76.759	23.513
TGGT1_319510	0	0	0	591480	147870	16386000	0	1291300	1548000	4806325	0.0307657	29.923	13.194
TGGT1_219800	681290	0	785690	0	366745	39431000	2177300	4134400	3898900	12410400	0.0295514	56.614	50.39
TGGT1_290600	2261700	0	0	0	565425	65028000	6213900	4773400	811960	19206815	0.0294388	35.09	11.385
TGGT1_305860	1448100	0	0	0	362025	40928000	0	5540100	4116900	12646250	0.0286271	60.429	30.404
TGGT1_233500	954630	0	0	0	238658	32939000	0	590090	0	8.38227e+06	0.0284717	39.549	19.823
TGGT1_204050	1655100	0	0	0	413775	55658000	779400	3573600	0	15002750	0.0275799	85.096	20.364
TGGT1_239752	1011000	0	0	0	252750	33886000	382620	868220	1600400	9184310	0.0275198	102.14	39.823
TGGT1_297470	0	0	1405100	411850	454238	62509000	0	1197600	3810200	16879200	0.0269111	40.542	28.093
TGGT1_209600	2708100	0	0	0	677025	97234000	512450	2537200	2116900	2.56001e+07	0.0264461	50.2	57.307
TGGT1_308020	2587100	0	0	0	646775	88582000	4046100	4651200	3417700	25174250	0.0256919	41.773	18.497
TGGT1_267330	0	0	0	333340	83335	13084000	0	0	0	3271000	0.0254769	84.28	14.071
TGGT1_224060	1404400	0	505500	0	477475	71881000	0	2281800	3174100	19334225	0.0246958	68.947	45.148
TGGT1_245490	0	0	1015700	0	253925	38123000	0	6555000	1727300	11601325	0.0218876	74.533	22.048
TGGT1_318230	0	0	1741500	730070	617892	99389000	6745300	3104500	4454200	28423250	0.021739	44.676	50.059
TGGT1_290160	0	0	1871700	713180	646220	109540000	3432000	3266800	5155700	30348625	0.0212932	113.58	75.001
TGGT1_310670	2508600	0	2535900	717720	1440555	264310000	916030	10111000	13176000	7.21283e+07	0.0199721	105.46	130.79
TGGT1_238010	1699100	0	0	0	424775	77497000	0	4440500	4784100	21680400	0.0195926	18.561	15.777
TGGT1_219850	0	0	0	729840	182460	35578000	163110	1458000	809420	9.50213e+06	0.019202	93.444	24.686
TGGT1_293690	0	0	0	1083500	270875	53854000	1463100	1591100	853950	1.44405e+07	0.018758	17.741	33.72
TGGT1_261480	0	0	0	663690	165922	38708000	0	1340700	0	10012175	0.0165721	60.862	28.31
TGGT1_316310	553620	0	0	0	138405	30013000	0	2402400	2247600	8665750	0.0159715	22.55	10.583
TGGT1_235970	0	0	0	407760	101940	26785000	0	0	0	6696250	0.0152234	50.508	51.936
TGGT1_265450	0	0	264310	0	66077.5	15793000	0	1215700	818090	4.4567e+06	0.0148266	51.467	10.782
TGGT1_312630	0	0	0	462540	115635	33409000	0	0	0	8352250	0.0138448	286.16	15.306
TGGT1_232440	1251600	0	0	0	312900	91247000	997540	2667900	3563200	24618910	0.0127097	54.044	28.799
TGGT1_264610	980010	0	0	0	245002	67554000	1198200	5210200	3213600	19294000	0.0126984	45.032	34.327
TGGT1_237250	612300	0	0	0	153075	43218000	0	3463700	3002200	12420975	0.0123239	28.504	6.5083
TGGT1_227810	0	0	0	490400	122600	38680000	0	828830	755360	1.0066e+07	0.0121796	58.207	19.434
TGGT1_254390	0	0	0	219130	54782.5	19225000	0	1655200	509670	5.34747e+06	0.0102446	76.035	33.992
TGGT1_240860	0	0	0	569530	142382	54956000	0	1491600	2222700	14667575	0.0097073	31.851	24.124
TGGT1_214080	0	0	0	1646400	411600	137550000	5743200	16454000	18367000	44528550	0.00924351	27.131	65.269
TGGT1_294620	0	0	0	367330	91832.5	36951000	0	714730	2558700	1.00561e+07	0.00913201	109.19	18.86
TGGT1_227970	345850	0	0	0	86462.5	28749000	7372100	1232900	2364300	9929575	0.00870757	25.16	22.399
TGGT1_208560	0	0	0	334580	83645	40636000	627360	1545900	2338000	11286815	0.00741086	72.33	51.695
TGGT1_239740	0	0	865010	0	216252	108730000	5868500	4613300	2472900	30421175	0.00710862	44.753	38.287
TGGT1_316255	380900000	363020000	1489400000	363650000	649242500	0	0	0	0	0		10.033	50.265
TGGT1_208440	5495400	0	14089000	3319600	5726000	0	0	0	0	0		22.31	7.3501
TGGT1_265190	0	0	11012000	3457600	3617400	0	0	0	0	0		329.93	1.2944
TGGT1_243570	2012300	0	5479200	1563100	2263650	0	0	0	0	0		12.725	3.3906
TGGT1_270800	0	756560	6959100	677790	2.09836e+06	0	0	0	0	0		74.147	10.155
TGGT1_290910	0	0	0	4966300	1241575	0	0	0	0	0		106.05	1.3092
TGGT1_295090	0	1194500	2651300	857030	1.17571e+06	0	0	0	0	0		80.425	0.962
TGGT1_222070	0	0	2666200	607490	818422	0	0	0	0	0		68.601	1.1242
TGGT1_270360	0	0	2376900	0	594225	0	0	0	0	0		28.19	1.6711
TGGT1_247410	0	0	1256500	0	314125	0	0	0	0	0		13.855	2.2386
TGGT1_295690	0	0	1222300	0	305575	0	0	0	0	0		59.069	2.1187
TGGT1_225990	842090	0	0	0	210522	0	0	0	0	0		53.212	1.524
TGGT1_269920	0	0	0	0	0	1471900	0	0	0	367975	0	108.07	1.9177
TGGT1_297130	0	0	0	0	0	5958700	0	0	0	1489675	0	22.371	1.4381
TGGT1_259940	0	0	0	0	0	0	0	0	0	0		65.869	2.03
TGGT1_277970	0	0	0	0	0	1439400	0	0	0	359850	0	26.929	6.1807
TGGT1_213570	0	0	0	0	0	0	0	0	0	0		31.049	1.2274
TGGT1_289800	0	0	0	0	0	10853000	0	0	1074300	2981825	0	25.883	17.399
TGGT1_211030	0	0	0	0	0	8037300	0	0	0	2009325	0	22.215	1.9861
TGGT1_229210	0	0	0	0	0	2147500	0	0	0	536875	0	28.695	2.3641
TGGT1_247510	0	0	0	0	0	20466000	0	0	0	5116500	0	42.397	17.64
TGGT1_258730	0	0	0	0	0	20286000	0	0	0	5071500	0	16.684	4.3701
TGGT1_294830	0	0	0	0	0	0	0	0	0	0		82.988	1.1253
TGGT1_288630	0	0	0	0	0	11032000	0	0	0	2758000	0	32.081	3.5968
TGGT1_226980	0	0	0	0	0	1352700	0	0	0	338175	0	25.324	1.0764
TGGT1_299780	0	0	0	0	0	6126700	0	0	0	1531675	0	59.191	5.2812
TGGT1_251680	0	0	0	0	0	10366000	0	0	0	2591500	0	19.172	2.0833
TGGT1_247470	0	0	0	0	0	25630000	0	0	947730	6.64443e+06	0	59.939	15.117
TGGT1_213940	0	0	0	0	0	3381600	0	0	0	845400	0	14.927	3.0271
TGGT1_232730	0	0	0	0	0	3023700	0	0	0	755925	0	63.392	1.8418
TGGT1_313560	0	0	0	0	0	8794300	0	0	0	2198575	0	19.251	2.1218
TGGT1_293430	0	0	0	0	0	40739000	0	1213700	0	10488175	0	44.583	21.389
TGGT1_236910	0	0	0	0	0	20903000	0	0	0	5225750	0	29.492	5.0226
TGGT1_321420	0	0	0	0	0	0	0	0	0	0		61.027	1.6939
TGGT1_238250	0	0	0	0	0	17925000	0	1684200	0	4902300	0	11.407	5.0426
TGGT1_308000	0	0	0	0	0	11830000	0	0	0	2957500	0	83.546	7.8565
TGGT1_219140	0	0	0	0	0	1531900	0	0	0	382975	0	20.734	2.7271
TGGT1_213350	0	0	0	0	0	8187200	0	0	0	2046800	0	17.157	5.466
TGGT1_206700	0	0	0	0	0	0	0	0	0	0		27.864	1.3016
TGGT1_270070	0	0	0	0	0	14455000	0	0	0	3613750	0	25.61	26.082
TGGT1_248390	0	0	0	0	0	6575400	0	0	0	1643850	0	16.309	5.5116
TGGT1_265310	0	0	0	0	0	2278800	0	0	0	569700	0	37.197	1.8577
TGGT1_252290	0	0	0	0	0	12252000	0	0	1568800	3455200	0	59.36	3.1638
TGGT1_230960	0	0	0	0	0	10226000	0	0	0	2556500	0	135.74	10.994
TGGT1_306030	0	0	0	0	0	43027000	0	1799900	4046800	12218425	0	37.831	13.471
TGGT1_248670	0	0	0	0	0	4987700	0	0	0	1246925	0	85.281	1.8443
TGGT1_218270	0	0	0	0	0	2425600	0	0	0	606400	0	39.047	3.8451
TGGT1_205440	0	0	0	0	0	20017000	0	0	769280	5196570	0	60.697	7.7869
TGGT1_239890	0	0	0	0	0	2784900	0	0	0	696225	0	26.623	5.6261
TGGT1_202370	0	0	0	0	0	4286300	0	0	0	1071575	0	58.631	3.0752
TGGT1_216060	0	0	0	0	0	6386000	0	0	0	1596500	0	84.385	2.1129
TGGT1_306895	0	0	0	0	0	4393500	0	0	0	1098375	0	18.252	25.456
TGGT1_320190	0	0	0	0	0	3895100	0	0	0	973775	0	41.479	5.7708
TGGT1_310440	0	0	0	0	0	7363400	0	0	0	1840850	0	40.889	4.8276
TGGT1_262910	0	0	0	0	0	9873900	0	0	0	2468475	0	37.561	7.3281
TGGT1_294560	0	0	0	0	0	3059900	0	0	0	764975	0	83.584	1.3496
TGGT1_214320	0	0	0	0	0	101580000	4141800	9119400	14710000	32387800	0	61.687	30.71
TGGT1_293340	0	0	0	0	0	6583200	559740	0	0	1785735	0	24.292	9.0132
TGGT1_294290	0	0	0	0	0	1816500	0	0	0	454125	0	32.059	3.8998
TGGT1_258660	0	0	0	0	0	7590000	0	0	0	1897500	0	51.362	4.3809
TGGT1_300150	0	0	0	0	0	0	0	0	0	0		44.154	1.2889
TGGT1_255410	0	0	0	0	0	8022700	0	0	0	2005675	0	17.53	2.2432
TGGT1_254120	0	0	0	0	0	4823700	0	0	0	1205925	0	14.236	2.5201
TGGT1_318460	0	0	0	0	0	4472200	0	0	0	1118050	0	162.83	7.1292
TGGT1_223910	0	0	0	0	0	10217000	0	0	0	2554250	0	44.062	1.5477
TGGT1_258770	0	0	0	0	0	23537000	0	692940	1563000	6448235	0	78.943	8.6673
TGGT1_312050	0	0	0	0	0	40980000	0	0	1222500	10550625	0	24.209	28.988
TGGT1_285760	0	0	0	0	0	4414400	0	0	0	1103600	0	22.971	2.6515
TGGT1_248460	0	0	0	0	0	33955000	796470	1481000	3065000	9.82437e+06	0	24.405	26.843
TGGT1_242290	0	0	0	0	0	1437800	0	941180	0	594745	0	28.114	6.9397
TGGT1_255900	0	0	0	0	0	0	0	0	0	0		27.78	1.4691
TGGT1_318410	0	0	0	0	0	10029000	0	382210	458310	2717380	0	58.665	3.5737
TGGT1_250710	0	0	0	0	0	4916800	0	0	0	1229200	0	23.113	4.9992
TGGT1_214940	0	0	0	0	0	11880000	0	3315400	1730000	4231350	0	34.573	22.366
TGGT1_205710	0	0	0	0	0	2198900	0	0	0	549725	0	74.336	6.0973
TGGT1_216790	0	0	0	0	0	0	0	0	0	0		69.219	4.3845
TGGT1_221380	0	0	0	0	0	36714000	0	1581000	2067500	10090625	0	27.258	9.2056
TGGT1_297070	0	0	0	0	0	12262000	0	0	0	3065500	0	58.102	10.789
TGGT1_297880	0	0	0	0	0	3403300	2305000	705990	724950	1784810	0	24.153	4.4395
TGGT1_232410	0	0	0	0	0	6491400	0	0	0	1622850	0	24.909	3.2513
TGGT1_222380	0	0	0	0	0	8711200	0	0	0	2177800	0	129.49	2.6763
TGGT1_305850	0	0	0	0	0	149310000	3275200	3082800	2052000	39430000	0	39.168	48.762
TGGT1_239820	0	0	0	0	0	18608000	226330	0	0	4.70858e+06	0	65.193	7.7304
TGGT1_318730	0	0	0	0	0	15145000	0	0	0	3786250	0	71.427	8.5927
TGGT1_262960	0	0	0	0	0	5971500	0	0	0	1492875	0	44.776	3.5366
TGGT1_223930	0	0	0	0	0	2030500	0	0	0	507625	0	40.671	1.7143
TGGT1_315270	0	0	0	0	0	2766500	0	0	0	691625	0	84.599	2.0534
TGGT1_261070	0	0	0	0	0	18886000	0	1024300	1357300	5316900	0	37.919	4.7325
TGGT1_240590	0	0	0	0	0	1198100	0	0	0	299525	0	24.017	1.2124
TGGT1_289770	0	0	0	0	0	4214600	0	0	0	1053650	0	48.916	1.8875
TGGT1_261380	0	0	0	0	0	6350000	0	0	0	1587500	0	14.835	0.94889
TGGT1_315610	0	0	0	0	0	37091000	249550	1609100	699980	9.91241e+06	0	15.971	33.802
TGGT1_236890	0	0	0	0	0	5855100	0	0	0	1463775	0	24.567	4.4959
TGGT1_266140	0	0	0	0	0	1334100	0	0	0	333525	0	41.661	5.0352
TGGT1_321660	0	0	0	0	0	786280	0	0	0	196570	0	86.144	2.3263
TGGT1_254770	0	0	0	0	0	3193100	0	0	0	798275	0	46.434	2.1416
TGGT1_249850	0	0	0	0	0	34731000	0	7156500	5265600	11788275	0	43.081	1.4983
TGGT1_270320	0	0	0	0	0	41906000	0	2912400	1459600	11569500	0	58.732	35.431
TGGT1_290040	0	0	0	0	0	18309000	0	0	0	4577250	0	12.254	1.9206
TGGT1_318510	0	0	0	0	0	22736000	0	0	0	5684000	0	83.466	17.283
TGGT1_301130	0	0	0	0	0	0	0	0	0	0		13.507	3.2355
TGGT1_227290	0	0	0	0	0	2517700	0	410320	588430	879112	0	50.457	5.2085
TGGT1_234505	0	0	0	0	0	1418300	1216300	0	0	658650	0	59.322	2.1347
TGGT1_249250	0	0	0	0	0	7715800	0	0	0	1928950	0	12.847	1.9425
TGGT1_294790	0	0	0	0	0	4157600	0	0	0	1039400	0	37.699	2.7704
TGGT1_256760	0	0	0	0	0	42414000	0	1529800	1874600	11454600	0	57.529	16.663
TGGT1_262720	0	0	0	0	0	4584000	0	0	0	1146000	0	17.936	2.3954
TGGT1_300260	0	0	0	0	0	4455600	0	0	0	1113900	0	95.885	4.0351
TGGT1_262930	0	0	0	0	0	3745100	0	919110	0	1.16605e+06	0	12.66	17.418
TGGT1_312270	0	0	0	0	0	22511000	0	3979800	3275200	7441500	0	44.729	18.075
TGGT1_253430	0	0	0	0	0	30464000	0	0	0	7616000	0	65.868	24.256
TGGT1_280740	0	0	0	0	0	40175000	0	0	0	10043750	0	24.664	7.808
TGGT1_214350	0	0	0	0	0	5112800	0	0	0	1278200	0	44.547	9.9806
TGGT1_239500	0	0	0	0	0	15509000	253140	1763700	1827900	4838435	0	27.936	12.741
TGGT1_207830	0	0	0	0	0	2926700	1197100	0	0	1030950	0	39.833	3.3928
TGGT1_289600	0	0	0	0	0	4957700	0	0	0	1239425	0	29.649	1.7536
TGGT1_216080	0	0	0	0	0	0	0	0	0	0		79.432	2.3202
TGGT1_241000	0	0	0	0	0	3411700	0	0	0	852925	0	25.401	3.5826
TGGT1_288860	0	0	0	0	0	4086500	0	0	0	1021625	0	55.446	2.2303
TGGT1_244020	0	0	0	0	0	0	0	0	0	0		16.391	1.2744
TGGT1_265530	0	0	0	0	0	6993600	0	0	0	1748400	0	51.487	8.9396
TGGT1_293440	0	0	0	0	0	8694500	0	0	0	2173625	0	58.737	47.71
TGGT1_214210	0	0	0	0	0	4145300	0	0	0	1036325	0	56.744	10.412
TGGT1_219630	0	0	0	0	0	31548000	0	0	0	7887000	0	104.13	35.097
TGGT1_311480	0	0	0	0	0	43875000	0	0	0	10968750	0	42.379	21.262
TGGT1_290850	0	0	0	0	0	1804000	0	0	0	451000	0	58.308	3.3481
TGGT1_310640	0	0	0	0	0	13301000	0	1380900	632830	3.82868e+06	0	33.043	7.5381
TGGT1_249240	0	0	0	0	0	3441100	0	0	0	860275	0	16.805	4.0825
TGGT1_229420	0	0	0	0	0	3489500	0	0	0	872375	0	18.1	9.645
TGGT1_223410	0	0	0	0	0	0	0	0	0	0		25.981	2.191
TGGT1_209800	0	0	0	0	0	5567200	0	0	0	1391800	0	44.29	1.3486
TGGT1_244310	0	0	0	0	0	1179400	0	0	0	294850	0	40.835	1.899
TGGT1_225150	0	0	0	0	0	2145800	0	0	0	536450	0	76.849	2.6972
TGGT1_226250	0	0	0	0	0	50201000	0	679390	0	1.27201e+07	0	78.592	22.374
TGGT1_267080	0	0	0	0	0	10763000	0	0	0	2690750	0	49.134	8.392
TGGT1_305050	0	0	0	0	0	1551200	0	0	0	387800	0	15.277	1.0133
TGGT1_261010	0	0	0	0	0	5798300	0	0	0	1449575	0	46.073	3.4313
TGGT1_321620	0	0	0	0	0	1160700	0	0	0	290175	0	95.93	5.9164
TGGT1_321680	0	0	0	0	0	33004000	0	1527500	1501400	9008225	0	40.688	10.801
TGGT1_227960	0	0	0	0	0	2586500	0	0	0	646625	0	55.682	1.0328
TGGT1_310490	0	0	0	0	0	8148600	0	0	0	2037150	0	16.344	3.876
TGGT1_243580	0	0	0	0	0	5350600	0	0	0	1337650	0	30.516	1.0869
TGGT1_202380	0	0	0	0	0	11406000	0	0	0	2851500	0	51.021	8.679
TGGT1_201700	0	0	0	0	0	0	0	0	0	0		67.411	2.5535
TGGT1_279380	0	0	0	0	0	4212800	0	0	0	1053200	0	34.769	13.81
TGGT1_320480	0	0	0	0	0	28540000	0	2107100	928170	7.89382e+06	0	24.857	7.0108
TGGT1_202770	0	0	0	0	0	1756300	0	0	0	439075	0	55.868	1.3511
TGGT1_228210	0	0	0	0	0	3525700	0	0	0	881425	0	44.425	5.3617
TGGT1_280750	0	0	0	0	0	0	0	0	0	0		11.808	2.3041
TGGT1_207160	0	0	0	0	0	0	0	0	0	0		38.076	3.2946
TGGT1_269650	0	0	0	0	0	3175300	0	0	0	793825	0	51.44	7.6851
TGGT1_286750	0	0	0	0	0	6738000	0	0	0	1684500	0	58.969	1.6975
TGGT1_300240	0	0	0	0	0	8265000	0	0	0	2066250	0	26.962	2.6337
TGGT1_264080	0	0	0	0	0	23942000	0	0	0	5985500	0	19.38	7.0525
TGGT1_254690	0	0	0	0	0	42721000	0	0	3197400	11479600	0	54.217	42.276
TGGT1_215940	0	0	0	0	0	712290	0	0	0	178072	0	65.463	2.0867
TGGT1_266120	0	0	0	0	0	11777000	2031600	160060	512160	3620205	0	37.211	15.361
TGGT1_285510	0	0	0	0	0	0	0	1509800	2312400	955550	0	18.384	4.7286
TGGT1_320180	0	0	0	0	0	0	0	0	0	0		42.345	2.3192
TGGT1_229950	0	0	0	0	0	8036900	0	730560	694630	2.36552e+06	0	46.093	8.083
TGGT1_253820	0	0	0	0	0	2795100	0	0	0	698775	0	25.221	3.7503
TGGT1_249590	0	0	0	0	0	14105000	0	1003500	1190600	4074775	0	28.279	6.449
TGGT1_220860	0	0	0	0	0	4602100	0	0	0	1150525	0	65.158	3.8152
TGGT1_310070	0	0	0	0	0	9168400	0	0	0	2292100	0	25.335	20.091
TGGT1_321520	0	0	0	0	0	1939000	0	0	0	484750	0	25.256	1.4351
TGGT1_283710	0	0	0	0	0	37795000	491540	2513700	2326700	10781735	0	39.556	4.2087
TGGT1_264600	0	0	0	0	0	0	0	0	0	0		23.87	5.9776
TGGT1_263280	0	0	0	0	0	4888900	0	1193100	4824400	2726600	0	24.896	3.9577
TGGT1_236650	0	0	0	0	0	16236000	0	0	0	4059000	0	59.937	6.2974
TGGT1_251540	0	0	0	0	0	20686000	2161500	583640	766270	6.04935e+06	0	35.31	10.938
TGGT1_294200	0	0	0	0	0	21976000	0	0	0	5494000	0	62.736	11.895
TGGT1_311310	0	0	0	0	0	12243000	0	1438900	0	3420475	0	56.445	8.9658
TGGT1_261750	0	0	0	0	0	14264000	0	0	2665900	4232475	0	91.331	5.8082
TGGT1_299210	0	0	0	0	0	12223000	0	0	0	3055750	0	70.941	3.255
TGGT1_267430	0	0	0	0	0	11954000	0	0	0	2988500	0	48.936	12.875
TGGT1_260260	0	0	0	0	0	1372600	0	0	0	343150	0	18.802	2.0465
TGGT1_228470	0	0	0	0	0	10369000	0	1959800	1335700	3416125	0	24.325	6.2883
TGGT1_252390	0	0	0	0	0	5485700	0	0	0	1371425	0	11.332	3.3668
TGGT1_271060	0	0	0	0	0	11924000	0	0	0	2981000	0	72.64	12.077
TGGT1_256090	0	0	0	0	0	16772000	0	0	0	4193000	0	41.625	2.3048
TGGT1_240640	0	0	0	0	0	22902000	0	0	0	5725500	0	37.959	9.1054
TGGT1_295350	0	0	0	0	0	17888000	0	0	0	4472000	0	17.639	5.4587
TGGT1_223960	0	0	0	0	0	3635900	0	1390000	1136700	1540650	0	41.377	9.3957
TGGT1_206320	0	0	0	0	0	13334000	0	1720200	1258000	4078050	0	32.311	33.191
TGGT1_249180	0	0	0	0	0	20702000	0	1063900	761920	5631955	0	68.751	32.285
TGGT1_310700	0	0	0	0	0	22749000	0	0	0	5687250	0	35.005	15.024
TGGT1_286440	0	0	0	0	0	2869000	0	0	0	717250	0	41.85	2.9958
TGGT1_265330	0	0	0	0	0	6325300	0	0	0	1581325	0	44.467	5.5946
TGGT1_321570	0	0	0	0	0	2473700	0	0	0	618425	0	24.568	3.6931
TGGT1_226580	0	0	0	0	0	4806600	0	0	0	1201650	0	42.738	5.7292
TGGT1_207710	0	0	0	0	0	3063700	0	0	0	765925	0	27.809	5.2667
TGGT1_257680	0	0	0	0	0	6040700	0	3742400	1805100	2897050	0	24.124	7.5453
TGGT1_218760	0	0	0	0	0	4007000	0	0	0	1001750	0	35.836	7.2325
TGGT1_295630	0	0	0	0	0	4120100	0	0	0	1030025	0	16.481	17.61
TGGT1_266070	0	0	0	0	0	15635000	0	0	0	3908750	0	14.355	11.703
TGGT1_293470	0	0	0	0	0	31813000	0	1847300	0	8415075	0	43.492	14.251
TGGT1_275650	0	0	0	0	0	58159000	0	2037000	0	15049000	0	101.17	69.016
TGGT1_263580	0	0	0	0	0	0	0	0	0	0		76.466	1.0739
TGGT1_216180	0	0	0	0	0	6296500	640450	0	1604100	2.13526e+06	0	16.441	3.867
TGGT1_291300	0	0	0	0	0	13609000	0	0	0	3402250	0	25.35	1.1903
TGGT1_260820	0	0	0	0	0	13725000	0	0	0	3431250	0	19.413	13.573
TGGT1_261210	0	0	0	0	0	6931700	0	0	0	1732925	0	55.049	17.218
TGGT1_258150	0	0	0	0	0	7640800	0	0	0	1910200	0	27.081	7.314
TGGT1_289540	0	0	0	0	0	9155000	0	0	0	2288750	0	100.59	17.895
TGGT1_209890	0	0	0	0	0	0	0	0	0	0		22.011	0.95901
TGGT1_280570	0	0	0	0	0	0	0	0	1215600	303900	0	18.53	2.6512
TGGT1_257340	0	0	0	0	0	0	0	0	0	0		23.581	1.5987
TGGT1_277000	0	0	0	0	0	4554000	0	606520	0	1290130	0	108.03	6.3206
TGGT1_243390	0	0	0	0	0	11697000	0	0	0	2924250	0	36.65	13.405
TGGT1_243910	0	0	0	0	0	2797900	0	0	0	699475	0	40.649	6.2046
TGGT1_243350	0	0	0	0	0	0	0	0	0	0		81.519	1.6951
TGGT1_243710	0	0	0	0	0	9098500	0	0	0	2274625	0	61.472	6.5751
TGGT1_220600	0	0	0	0	0	2644100	0	0	577740	805460	0	82.439	4.6284
TGGT1_244370	0	0	0	0	0	6567300	0	0	0	1641825	0	64.331	6.1603
TGGT1_244110	0	0	0	0	0	18114000	0	0	0	4528500	0	83.992	28.775
TGGT1_279100	0	0	0	0	0	0	0	0	0	0		47.994	1.5659
TGGT1_279340	0	0	0	0	0	1366300	0	0	0	341575	0	20.074	1.4501
TGGT1_200250	0	0	0	0	0	11126000	0	0	0	2781500	0	38.807	5.4762
TGGT1_300380	0	0	0	0	0	3149400	0	0	0	787350	0	66.307	2.7346
TGGT1_300310	0	0	0	0	0	1053200	0	0	0	263300	0	47.787	2.1777
TGGT1_305250	0	0	0	0	0	2506000	0	0	0	626500	0	32.728	2.4695
TGGT1_305900	0	0	0	0	0	11885000	0	6514300	10118000	7129325	0	26.1	7.1701
TGGT1_266640	0	0	0	0	0	2520300	0	0	0	630075	0	79.99	4.9692
TGGT1_266990	0	0	0	0	0	10532000	0	0	0	2633000	0	121.98	6.251
TGGT1_266970	0	0	0	0	0	1478600	0	0	0	369650	0	35.126	2.2469
TGGT1_267030	0	0	0	0	0	0	0	0	0	0		498.51	1.1735
TGGT1_301160	0	0	0	0	0	0	0	0	0	0		41.854	1.6801
TGGT1_301210	0	0	0	0	0	1984500	0	0	0	496125	0	132.88	4.5743
TGGT1_267810	0	0	0	0	0	28830000	0	803910	2494200	8.03203e+06	0	26.503	25.821
TGGT1_293510	0	0	0	0	0	993700	0	0	0	248425	0	43.837	1.757
TGGT1_279420	0	0	0	0	0	35351000	0	1396600	934160	9420440	0	144.97	30.182
TGGT1_267480	0	0	0	0	0	409090	0	0	0	102272	0	76.113	1.6843
TGGT1_305450	0	0	0	0	0	8653600	0	0	0	2163400	0	56.835	8.1878
TGGT1_306330	0	0	0	0	0	0	0	0	0	0		63.255	0.93692
TGGT1_305260	0	0	0	0	0	2660600	0	0	0	665150	0	64.092	2.7033
TGGT1_209120	0	0	0	0	0	3890500	0	0	0	972625	0	12.463	1.0429
TGGT1_306560	0	0	0	0	0	3489900	0	0	0	872475	0	67.251	1.8345
TGGT1_208590	0	0	0	0	0	4563300	0	0	0	1140825	0	53.311	2.0754
TGGT1_293800	0	0	0	0	0	0	0	0	0	0		20.26	1.7528
TGGT1_293320	0	0	0	0	0	0	4348600	32971000	28405000	16431150	0	198.46	0.97547
TGGT1_321690	0	0	0	0	0	0	0	0	0	0		101.97	4.5822
TGGT1_321640	0	0	0	0	0	16361000	0	0	0	4090250	0	112.87	12.931
TGGT1_321590	0	0	0	0	0	5030500	0	0	0	1257625	0	42.401	2.5073
TGGT1_319530	0	0	0	0	0	12953000	0	0	0	3238250	0	53.509	6.7993
TGGT1_209680	0	0	0	0	0	4733300	0	0	2256800	1747525	0	64.388	11.884
TGGT1_209160	0	0	0	0	0	2588600	0	0	0	647150	0	52.376	22.336
TGGT1_318440	0	0	0	0	0	9032000	0	0	0	2258000	0	236.96	5.2927
TGGT1_207640	0	0	0	0	0	4808500	0	0	0	1202125	0	141.42	2.1738
TGGT1_208370	0	0	0	0	0	24720000	0	0	2115400	6708850	0	124.81	16.831
TGGT1_320570	0	0	0	0	0	4393800	0	0	0	1098450	0	63.549	5.8058
TGGT1_297745	0	0	0	0	0	16011000	0	0	0	4002750	0	413.64	38.932
TGGT1_297430	0	0	0	0	0	0	0	0	0	0		25.336	15.527
TGGT1_319300	0	0	0	0	0	3133600	386140	0	0	879935	0	113.68	18.017
TGGT1_319340	0	0	0	0	0	2570700	0	0	0	642675	0	52.402	1.0334
TGGT1_223140	0	0	0	0	0	10252000	0	511550	463590	2806785	0	51	4.9173
TGGT1_319850	0	0	0	0	0	18903000	0	1308300	0	5052825	0	51.681	5.5432
TGGT1_222270	0	0	0	0	0	13091000	0	0	0	3272750	0	41.591	12.024
TGGT1_222310	0	0	0	0	0	2429200	0	0	0	607300	0	58.633	1.7683
TGGT1_222370	0	0	0	0	0	5086000	0	0	4076400	2290600	0	82.708	4.5515
TGGT1_318560	0	0	0	0	0	1345300	0	0	0	336325	0	52.712	1.2718
TGGT1_320015	0	0	0	0	0	1988100	0	0	0	497025	0	42.235	2.1866
TGGT1_222410	0	0	0	0	0	4761500	706940	0	0	1367110	0	77.489	1.2575
TGGT1_221470	0	0	0	0	0	9796500	0	0	0	2449125	0	61.617	9.1717
TGGT1_221522	0	0	0	0	0	4877300	0	0	0	1219325	0	61.157	4.8929
TGGT1_211260	0	0	0	0	0	15019000	0	0	0	3754750	0	47.826	7.5316
TGGT1_211290	0	0	0	0	0	23852000	0	0	0	5963000	0	36.589	12.088
TGGT1_211690	0	0	0	0	0	3114400	0	0	0	778600	0	167.19	4.6719
TGGT1_210730	0	0	0	0	0	3759400	0	0	0	939850	0	73.066	8.0148
TGGT1_210980	0	0	0	0	0	3304400	0	0	0	826100	0	64.528	1.9471
TGGT1_211020	0	0	0	0	0	7981500	0	0	0	1995375	0	28.764	1.6427
TGGT1_216650	0	0	0	0	0	33759000	0	0	0	8439750	0	45.118	7.7711
TGGT1_297500	0	0	0	0	0	10060000	0	0	0	2515000	0	59.463	26.593
TGGT1_222020	0	0	0	0	0	32311000	0	0	0	8077750	0	62.977	51.934
TGGT1_222360	0	0	0	0	0	3714900	0	1013000	704810	1.35818e+06	0	83.348	8.1366
TGGT1_222400	0	0	0	0	0	8371900	0	0	0	2092975	0	67.991	1.0143
TGGT1_221950	0	0	0	0	0	0	0	0	0	0		64.998	2.095
TGGT1_221230	0	0	0	0	0	8305900	0	0	1253300	2389800	0	61.763	5.4469
TGGT1_221670	0	0	0	0	0	6062400	0	0	0	1515600	0	134.6	11.636
TGGT1_253420	0	0	0	0	0	0	0	0	0	0		44.677	1.9692
TGGT1_215910	0	0	0	0	0	7318600	1226900	0	1237300	2445700	0	327.98	9.365
TGGT1_253690	0	0	0	0	0	5333800	0	0	0	1333450	0	12.277	3.2064
TGGT1_315690	0	0	0	0	0	2177300	0	0	0	544325	0	34.31	1.3399
TGGT1_315940	0	0	0	0	0	9059000	0	0	0	2264750	0	118.32	10.091
TGGT1_316330	0	0	0	0	0	3248000	0	0	0	812000	0	31.448	1.67
TGGT1_315220	0	0	0	0	0	24291000	0	0	0	6072750	0	121.92	22.124
TGGT1_252380	0	0	0	0	0	2913300	0	0	0	728325	0	135.18	12.473
TGGT1_254260	0	0	0	0	0	1875400	0	0	584890	615072	0	28.093	1.2281
TGGT1_283850	0	0	0	0	0	9369000	0	0	0	2342250	0	55.545	4.4921
TGGT1_359350	0	0	0	0	0	0	0	0	0	0		194.6	1.8652
TGGT1_253650	0	0	0	0	0	0	0	0	0	0		76.393	3.5078
TGGT1_253700	0	0	0	0	0	3225700	0	0	0	806425	0	138.15	2.9409
TGGT1_254490	0	0	0	0	0	5704100	0	0	0	1426025	0	162.42	3.8384
TGGT1_253030	0	0	0	0	0	0	0	0	0	0		182.94	1.3027
TGGT1_252340	0	0	0	0	0	8934200	0	0	0	2233550	0	138.87	18.691
TGGT1_276210	0	0	0	0	0	2430600	0	0	0	607650	0	91.848	1.0441
TGGT1_275860	0	0	0	0	0	2785100	0	0	0	696275	0	43.248	4.7783
TGGT1_275770	0	0	0	0	0	10851000	0	0	0	2712750	0	31.747	6.5896
TGGT1_283540	0	0	0	0	0	18108000	0	0	0	4527000	0	41.975	2.7821
TGGT1_276190	0	0	0	0	0	791760	0	0	0	197940	0	54.695	1.5772
TGGT1_213900	0	0	0	0	0	16038000	0	0	0	4009500	0	122.54	7.6952
TGGT1_212860	0	0	0	0	0	10488000	0	0	0	2622000	0	110.14	2.4208
TGGT1_210370	0	0	0	0	0	0	0	0	0	0		52.48	1.3712
TGGT1_285870	0	0	0	0	0	32289000	490030	0	1567000	8.58651e+06	0	34.955	13.003
TGGT1_285680	0	0	0	0	0	4496800	569820	454460	574910	1.524e+06	0	48.962	5.4596
TGGT1_291800	0	0	0	0	0	4174200	0	0	0	1043550	0	22.39	4.5517
TGGT1_285180	0	0	0	0	0	3341100	0	0	0	835275	0	69.783	2.0474
TGGT1_292020	0	0	0	0	0	6898500	0	0	0	1724625	0	799.97	2.4498
TGGT1_286580	0	0	0	0	0	26258000	0	0	0	6564500	0	107.22	6.9539
TGGT1_286080	0	0	0	0	0	7600400	0	0	0	1900100	0	113.34	8.8809
TGGT1_289880	0	0	0	0	0	29114000	0	0	0	7278500	0	148.48	11.627
TGGT1_287270	0	0	0	0	0	3182400	0	0	0	795600	0	75.154	6.0502
TGGT1_213520	0	0	0	0	0	12033000	0	430800	301240	3191260	0	55.116	13.922
TGGT1_290730	0	0	0	0	0	8664800	0	0	0	2166200	0	41.534	2.8431
TGGT1_213030	0	0	0	0	0	11975000	0	0	0	2993750	0	35.227	3.9823
TGGT1_287500	0	0	0	0	0	1793200	0	0	0	448300	0	59.362	13.015
TGGT1_213910	0	0	0	0	0	22371000	0	974940	0	5836485	0	43.61	23.234
TGGT1_292080	0	0	0	0	0	18963000	0	0	0	4740750	0	141.3	21.258
TGGT1_215260	0	0	0	0	0	1369200	0	0	0	342300	0	187.1	1.1682
TGGT1_291600	0	0	0	0	0	3398700	0	0	0	849675	0	41.513	1.1331
TGGT1_289970	0	0	0	0	0	10600000	0	733690	0	2.83342e+06	0	24.488	11.989
TGGT1_290720	0	0	0	0	0	8710500	253070	0	0	2.24089e+06	0	118.34	3.8941
TGGT1_290940	0	0	0	0	0	16908000	0	2258100	1345600	5127925	0	73.598	19.318
TGGT1_290290	0	0	0	0	0	1269600	0	0	0	317400	0	119.82	1.5258
TGGT1_214840	0	0	0	0	0	0	0	0	0	0		184.03	1.0927
TGGT1_289360	0	0	0	0	0	5594700	0	0	0	1398675	0	38.567	3.9621
TGGT1_237010	0	0	0	0	0	17518000	0	1884300	2710400	5528175	0	71.919	11.645
TGGT1_289110	0	0	0	0	0	0	0	0	0	0		130.36	1.2066
TGGT1_289380	0	0	0	0	0	1669700	0	0	0	417425	0	100.23	2.1333
TGGT1_215610	0	0	0	0	0	2086200	0	0	0	521550	0	13.042	5.6941
TGGT1_238150	0	0	0	0	0	0	0	0	1174400	293600	0	37.08	3.0298
TGGT1_237015	0	0	0	0	0	728400	260940	0	0	247335	0	29.359	3.9641
TGGT1_237150	0	0	0	0	0	32004000	1788600	1037900	1791100	9155400	0	46.2	14.223
TGGT1_240090	0	0	0	0	0	713850	0	0	0	178462	0	61.601	2.6714
TGGT1_214270	0	0	0	0	0	10917000	0	0	0	2729250	0	126.24	8.6683
TGGT1_240980	0	0	0	0	0	7153100	0	0	0	1788275	0	152.2	11.111
TGGT1_240870	0	0	0	0	0	10627000	0	0	0	2656750	0	101.92	7.0294
TGGT1_242020	0	0	0	0	0	8019400	0	0	0	2004850	0	150.5	13.54
TGGT1_359770	0	0	0	0	0	2815200	0	0	0	703800	0	19.57	3.8077
TGGT1_236200	0	0	0	0	0	0	0	0	0	0		182.92	1.209
TGGT1_242860	0	0	0	0	0	2825300	0	0	0	706325	0	61.531	0.95677
TGGT1_239660	0	0	0	0	0	0	0	0	0	0		30.222	1.8122
TGGT1_239610	0	0	0	0	0	2626300	0	0	904040	882585	0	65.662	6.4114
TGGT1_308970	0	0	0	0	0	8548400	0	0	0	2137100	0	38.212	4.1403
TGGT1_308810B	0	0	0	0	0	16287000	0	0	0	4071750	0	115.12	23.695
TGGT1_309760	0	0	0	0	0	15835000	0	0	0	3958750	0	34.526	22.579
TGGT1_310210	0	0	0	0	0	7906000	0	0	0	1976500	0	83.697	6.0254
TGGT1_240570	0	0	0	0	0	2380900	0	0	0	595225	0	57.402	2.7038
TGGT1_241880	0	0	0	0	0	0	0	0	0	0		142.51	4.4264
TGGT1_310430A	0	0	0	0	0	16849000	0	0	1546400	4598850	0	74.467	22.919
TGGT1_242660	0	0	0	0	0	1319300	0	0	0	329825	0	95.616	2.1308
TGGT1_311400	0	0	0	0	0	4487900	0	0	0	1121975	0	165.58	7.1545
TGGT1_310050	0	0	0	0	0	7856600	0	0	0	1964150	0	44.918	1.4195
TGGT1_310010	0	0	0	0	0	20063000	0	1254000	2107200	5856050	0	127.54	17.434
TGGT1_311360	0	0	0	0	0	20838000	0	0	0	5209500	0	111.27	11.236
TGGT1_310950	0	0	0	0	0	2463400	0	0	0	615850	0	135.26	1.1301
TGGT1_310780	0	0	0	0	0	16348000	0	0	0	4087000	0	36.283	107.2
TGGT1_313180	0	0	0	0	0	0	0	0	0	0		106.69	0.92236
TGGT1_310420	0	0	0	0	0	18669000	0	2758000	1699600	5781650	0	22.925	10.291
TGGT1_310370	0	0	0	0	0	11424000	0	0	0	2856000	0	63.695	3.3704
TGGT1_312622	0	0	0	0	0	2545400	0	0	0	636350	0	86.833	1.189
TGGT1_313670	0	0	0	0	0	6136100	0	0	0	1534025	0	107.03	4.2407
TGGT1_312600	0	0	0	0	0	8112700	0	0	0	2028175	0	21.293	2.2985
TGGT1_280610	0	0	0	0	0	12251000	0	572680	0	3205920	0	60.814	9.5239
TGGT1_280700	0	0	0	0	0	867560	0	0	0	216890	0	135.67	2.3607
TGGT1_280730	0	0	0	0	0	2125000	0	0	0	531250	0	42.821	2.0965
TGGT1_310790	0	0	0	0	0	1616700	0	0	0	404175	0	24.709	1.6088
TGGT1_205220	0	0	0	0	0	1642700	0	0	0	410675	0	122.79	0.93928
TGGT1_311430	0	0	0	0	0	18045000	0	0	465260	4627565	0	31.931	14.24
TGGT1_311230	0	0	0	0	0	2461400	0	0	0	615350	0	494.75	5.5349
TGGT1_313770	0	0	0	0	0	462950	0	0	0	115738	0	160.14	1.0054
TGGT1_304710	0	0	0	0	0	40616000	0	0	0	10154000	0	90.105	14.701
TGGT1_203990	0	0	0	0	0	8568300	0	0	0	2142075	0	25.454	17.799
TGGT1_304660	0	0	0	0	0	6246100	0	0	0	1561525	0	57.273	4.1887
TGGT1_205010	0	0	0	0	0	2979300	0	0	0	744825	0	150.77	2.3038
TGGT1_204130	0	0	0	0	0	8168000	344190	0	0	2.12805e+06	0	125.49	4.1058
TGGT1_202460	0	0	0	0	0	3547600	0	0	0	886900	0	73.02	1.2814
TGGT1_280370	0	0	0	0	0	9329400	0	0	0	2332350	0	81.837	24.227
TGGT1_204270	0	0	0	0	0	0	0	0	0	0		58.212	0.93785
TGGT1_280710	0	0	0	0	0	8355200	0	0	0	2088800	0	30.266	4.6321
TGGT1_206670	0	0	0	0	0	0	0	0	0	0		218.45	2.6493
TGGT1_364540	0	0	0	0	0	0	0	0	0	0		150.65	1.1873
TGGT1_201840	0	0	0	0	0	4906000	2686700	1078000	2272600	2735825	0	66.932	4.0265
TGGT1_201400	0	0	0	0	0	0	0	0	0	0		97.218	1.1507
TGGT1_203240	0	0	0	0	0	33361000	0	0	0	8340250	0	80.262	16.735
TGGT1_281620	0	0	0	0	0	0	0	0	0	0		57.856	2.2
TGGT1_202572	0	0	0	0	0	0	0	0	0	0		106.5	3.6497
TGGT1_234190	0	0	0	0	0	14949000	0	0	0	3737250	0	65.246	7.501
TGGT1_234380	0	0	0	0	0	49086000	1974200	0	1909500	13242425	0	38.654	14.34
TGGT1_235020	0	0	0	0	0	2939500	0	0	0	734875	0	137.06	4.8533
TGGT1_225120	0	0	0	0	0	3937900	0	0	0	984475	0	16.166	1.7184
TGGT1_281520	0	0	0	0	0	0	0	0	0	0		41.029	2.7468
TGGT1_282055	0	0	0	0	0	29206000	0	0	0	7301500	0	51.89	7.3124
TGGT1_235150	0	0	0	0	0	5649000	0	0	0	1412250	0	60.553	1.6596
TGGT1_223590	0	0	0	0	0	7310300	0	0	0	1827575	0	39.242	4.5645
TGGT1_225060	0	0	0	0	0	1173000	0	0	0	293250	0	45.215	1.3207
TGGT1_212130	0	0	0	0	0	1629400	0	0	0	407350	0	109.85	4.5458
TGGT1_225160	0	0	0	0	0	10648000	0	0	0	2662000	0	45.415	18.698
TGGT1_226500	0	0	0	0	0	3864300	0	2928300	7400600	3548300	0	11.069	0.98793
TGGT1_226060	0	0	0	0	0	0	0	0	0	0		77.898	1.4541
TGGT1_225940	0	0	0	0	0	22533000	2041700	0	0	6143675	0	33.734	1.5918
TGGT1_263530	0	0	0	0	0	3401700	0	0	0	850425	0	13.862	4.4283
TGGT1_263720	0	0	0	0	0	3238400	0	0	0	809600	0	16.574	1.1528
TGGT1_228330	0	0	0	0	0	0	0	0	0	0		173.07	2.6184
TGGT1_263850	0	0	0	0	0	6182400	0	0	0	1545600	0	25.122	2.7059
TGGT1_262040	0	0	0	0	0	22911000	2061100	0	0	6243025	0	29.693	16.079
TGGT1_263660	0	0	0	0	0	0	0	0	0	0		30.045	1.0254
TGGT1_262730	0	0	0	0	0	11463000	0	0	0	2865750	0	76.134	12.206
TGGT1_228360	0	0	0	0	0	11777000	0	0	0	2944250	0	38.201	44.975
TGGT1_262920	0	0	0	0	0	17079000	0	0	0	4269750	0	104.51	6.7574
TGGT1_263060	0	0	0	0	0	10861000	0	0	0	2715250	0	107.19	6.1208
TGGT1_261430	0	0	0	0	0	3155200	0	0	0	788800	0	117.31	3.2813
TGGT1_261030	0	0	0	0	0	2641200	0	0	0	660300	0	93.73	2.0972
TGGT1_259010	0	0	0	0	0	57407000	0	3954100	4340700	16425450	0	44.951	26.672
TGGT1_259000	0	0	0	0	0	2167800	0	0	316410	621052	0	24.272	3.6112
TGGT1_259640	0	0	0	0	0	6841200	0	0	0	1710300	0	302.32	2.9082
TGGT1_258870A	0	0	0	0	0	4735100	0	1184400	4665200	2646175	0	60.655	6.5291
TGGT1_256990	0	0	0	0	0	12501000	0	0	0	3125250	0	86.308	14.742
TGGT1_258970	0	0	0	0	0	6794600	0	0	0	1698650	0	327	2.5115
TGGT1_257990	0	0	0	0	0	15172000	0	347230	0	3.87981e+06	0	104.31	8.3829
TGGT1_256980	0	0	0	0	0	21644000	0	1028100	1255600	5981925	0	110.25	12.814
TGGT1_255910	0	0	0	0	0	0	0	0	0	0		24.933	4.1457
TGGT1_257110	0	0	0	0	0	0	0	0	1436200	359050	0	57.324	0.93817
TGGT1_257510	0	0	0	0	0	2665400	0	0	0	666350	0	52.031	3.4493
TGGT1_360830	0	0	0	0	0	11044000	0	0	1045100	3022275	0	40.518	2.3505
TGGT1_278960	0	0	0	0	0	4710700	0	0	0	1177675	0	58.371	4.0847
TGGT1_278870	0	0	0	0	0	33687000	0	1032600	257190	8.7442e+06	0	216.39	29.516
TGGT1_408800	0	0	0	0	0	14035000	0	1625100	1489300	4287350	0	20.959	4.4213
TGGT1_278830	0	0	0	0	0	14473000	928860	0	0	3850465	0	98.269	17.664
TGGT1_276890	0	0	0	0	0	1798600	0	0	0	449650	0	129.48	2.5469
TGGT1_278370	0	0	0	0	0	1602900	0	0	0	400725	0	37.751	2.3874
TGGT1_408820	0	0	0	0	0	24389000	0	1055400	0	6361100	0	14.241	5.8719
TGGT1_278660	0	0	0	0	0	72082000	0	2033200	1282200	18849350	0	144.66	26.175
TGGT1_275568	0	0	0	0	0	1643200	0	0	0	410800	0	60.888	2.6326
TGGT1_251950	0	0	0	0	0	4294300	0	1153800	1176500	1656150	0	36.701	3.8952
TGGT1_249650	0	0	0	0	0	4868600	0	0	0	1217150	0	37.516	7.1211
TGGT1_249630	0	0	0	0	0	5961700	291700	0	0	1563350	0	35.244	5.6064
TGGT1_249970	0	0	0	0	0	18294000	0	0	0	4573500	0	24.682	9.7459
TGGT1_251630	0	0	0	0	0	8583900	0	0	0	2145975	0	97.217	9.1999
TGGT1_251880	0	0	0	0	0	3012700	0	0	0	753175	0	60.119	1.6148
TGGT1_249320	0	0	0	0	0	922560	0	0	0	230640	0	112.95	1.8427
TGGT1_248950	0	0	0	0	0	0	0	0	523800	130950	0	62.998	2.2731
TGGT1_250830	0	0	0	0	0	5605900	0	0	0	1401475	0	41.072	1.7059
TGGT1_249780	0	0	0	0	0	1754200	0	0	0	438550	0	35.517	1.2272
TGGT1_246220	0	0	0	0	0	6196000	0	0	0	1549000	0	86.504	12.167
TGGT1_246982	0	0	0	0	0	10118000	0	0	0	2529500	0	113.65	9.1361
TGGT1_247440	0	0	0	0	0	2700100	0	0	0	675025	0	40.129	8.1667
TGGT1_248600	0	0	0	0	0	8803400	0	0	0	2200850	0	66.159	6.7252
TGGT1_246130	0	0	0	0	0	3031800	0	0	0	757950	0	47.399	6.4758
TGGT1_245610	0	0	0	0	0	4515700	0	0	0	1128925	0	68.208	2.3541
TGGT1_245580	0	0	0	0	0	0	0	0	0	0		246.58	1.9969
TGGT1_218780	0	0	0	0	0	9060500	0	0	0	2265125	0	52.8	4.2819
TGGT1_218520	0	0	0	0	0	10002000	0	1626100	2007500	3408900	0	36.656	9.2865
TGGT1_247520	0	0	0	0	0	19524000	0	0	0	4881000	0	26.332	19.505
TGGT1_217680	0	0	0	0	0	9921400	0	1066800	0	2747050	0	243.03	16.302
TGGT1_219250	0	0	0	0	0	2948300	0	0	0	737075	0	89.441	3.7342
TGGT1_219170	0	0	0	0	0	1457500	0	0	0	364375	0	33.304	1.2655
TGGT1_219590	0	0	0	0	0	5849300	0	0	0	1462325	0	52.935	13.054
TGGT1_219310	0	0	0	0	0	30710000	0	0	1073400	7945850	0	90.142	13.693
TGGT1_219710	0	0	0	0	0	3931900	0	0	0	982975	0	199.78	2.0769
TGGT1_229180	0	0	0	0	0	6669800	0	0	0	1667450	0	136.1	7.4668
TGGT1_229030	0	0	0	0	0	35098000	0	703300	888670	9.17249e+06	0	25.398	84.999
TGGT1_229000	0	0	0	0	0	9442200	0	0	0	2360550	0	68.156	4.9377
TGGT1_230590	0	0	0	0	0	430190	0	0	0	107548	0	102.16	1.3627
TGGT1_255660	0	0	0	0	0	3533000	0	0	0	883250	0	16.149	7.1507
TGGT1_229360	0	0	0	0	0	22876000	0	191390	0	5.76685e+06	0	61.466	12.235
TGGT1_231350	0	0	0	0	0	1179900	0	0	0	294975	0	96.894	2.0109
TGGT1_232370	0	0	0	0	0	2051000	0	0	0	512750	0	118.71	3.7909
TGGT1_231210	0	0	0	0	0	1041100	0	0	0	260275	0	66.865	1.7293
TGGT1_232000	0	0	0	0	0	0	0	0	0	0		69.413	2.3251
TGGT1_233110	0	0	0	0	0	8821800	0	0	0	2205450	0	59.046	2.7461
TGGT1_272290	0	0	0	0	0	6260700	0	0	0	1565175	0	49.988	4.5793
TGGT1_229250A	0	0	0	0	0	3349800	0	0	0	837450	0	8.3447	1.9675
TGGT1_272695	0	0	0	0	0	10944000	267510	602410	834930	3.16221e+06	0	65.675	6.6742
TGGT1_272910	0	0	0	0	0	7726900	0	0	0	1931725	0	58.674	1.9753
TGGT1_232090	0	0	0	0	0	15753000	0	1371000	1428900	4638225	0	53.786	26.431
TGGT1_273370	0	0	0	0	0	7960300	0	0	580530	2.13521e+06	0	112.28	8.7933
TGGT1_273850	0	0	0	0	0	1423400	0	0	468260	472915	0	68.674	4.1415
TGGT1_233450	0	0	0	0	0	7183900	0	0	0	1795975	0	44.243	2.2007
TGGT1_269950	0	0	0	0	0	1162200	0	0	0	290550	0	104.63	0.90446
TGGT1_270240	0	0	0	0	0	19045000	1192600	804100	727960	5442415	0	49.209	7.0589
TGGT1_268980	0	0	0	0	0	0	0	0	0	0		19.872	4.5868
TGGT1_270830	0	0	0	0	0	7539200	0	0	0	1884800	0	17.524	1.5063
TGGT1_271820	0	0	0	0	0	11735000	0	0	0	2933750	0	52.553	5.3222
TGGT1_268950	0	0	0	0	0	11639000	0	0	0	2909750	0	60.195	8.8536
TGGT1_269290	0	0	0	0	0	1109200	0	13144000	9466700	5929975	0	503.31	3.1583
TGGT1_269582	0	0	0	0	0	67970000	0	0	0	16992500	0	36.085	0.91214
TGGT1_244690	0	0	0	0	0	771110	0	0	0	192778	0	65.063	1.4864
TGGT1_244550	0	0	0	0	0	706710	0	0	0	176678	0	65.693	2.4238
TGGT1_264660	0	0	0	0	0	2120500	0	0	3033100	1288400	0	251.96	2.0838
TGGT1_266810	0	0	0	0	0	5754200	0	0	0	1438550	0	34.45	1.4096
TGGT1_305270	0	0	0	0	0	99384000	1622300	50176000	103130000	63578075	0	82.34	54.252
TGGT1_305100	0	0	0	0	0	0	0	0	0	0		97.005	1.1245
TGGT1_306190	0	0	0	0	0	2726300	0	0	0	681575	0	49.299	1.3769
TGGT1_294250	0	0	0	0	0	13379000	0	1264000	0	3660750	0	55.858	8.2875
TGGT1_210095	0	0	0	0	0	0	0	0	4515300	1128825	0	38.592	5.0737
TGGT1_209945	0	0	0	0	0	10155000	0	0	0	2538750	0	6.5416	1.8505
TGGT1_318310	0	0	0	0	0	19337000	0	0	0	4834250	0	76.92	7.9229
TGGT1_211420	0	0	0	0	0	34284000	0	0	0	8571000	0	22.805	10.581
TGGT1_211640	0	0	0	0	0	0	0	0	0	0		311.58	1.1633
TGGT1_298020	0	0	0	0	0	7271200	0	0	0	1817800	0	130.94	3.6875
TGGT1_297460	0	0	0	0	0	2132200	0	0	0	533050	0	47.787	1.644
TGGT1_222952	0	0	0	0	0	1988700	0	0	0	497175	0	42.037	1.2196
TGGT1_221870	0	0	0	0	0	27150000	0	0	2733500	7470875	0	144.06	46.779
TGGT1_221320	0	0	0	0	0	51423000	0	6400600	2970500	15198525	0	287.81	63.192
TGGT1_216450	0	0	0	0	0	1330900	0	0	696190	506772	0	27.909	7.3731
TGGT1_315490	0	0	0	0	0	4011800	3096600	0	0	1777100	0	60.883	4.4877
TGGT1_253880	0	0	0	0	0	1655500	0	0	0	413875	0	78.157	1.8206
TGGT1_254470	0	0	0	0	0	9294800	0	0	0	2323700	0	80.468	2.1025
TGGT1_254570	0	0	0	0	0	562070	0	0	0	140518	0	224.16	1.617
TGGT1_254910	0	0	0	0	0	3150300	0	4273200	3017300	2610200	0	102.07	1.0439
TGGT1_252220	0	0	0	0	0	0	0	0	0	0		63.4	3.3933
TGGT1_267420	0	0	0	0	0	6206800	0	0	0	1551700	0	23.745	5.9542
TGGT1_252360	0	0	0	0	0	13725000	0	0	0	3431250	0	60.852	9.443
TGGT1_252440	0	0	0	0	0	3548800	0	0	0	887200	0	59.736	13.338
TGGT1_305810	0	0	0	0	0	5737500	492730	291650	0	1630470	0	42.402	6.2569
TGGT1_305340	0	0	0	0	0	20793000	310060	412630	0	5.37892e+06	0	207.31	15.22
TGGT1_304955	0	0	0	0	0	20273000	3199400	623530	806550	6225620	0	303.63	24.729
TGGT1_213000	0	0	0	0	0	4719000	0	0	0	1179750	0	41.205	2.3466
TGGT1_213050	0	0	0	0	0	4033700	0	0	0	1008425	0	21.191	2.8843
TGGT1_213730	0	0	0	0	0	5022700	403870	0	0	1.35664e+06	0	46.387	3.8739
TGGT1_293180	0	0	0	0	0	6451600	0	0	0	1612900	0	63.798	5.3105
TGGT1_291680	0	0	0	0	0	30409000	0	2890700	1275200	8643725	0	87.595	18.735
TGGT1_294630	0	0	0	0	0	6749800	0	0	0	1687450	0	95.708	1.4552
TGGT1_289570	0	0	0	0	0	1670000	0	0	0	417500	0	209.65	1.6256
TGGT1_289960	0	0	0	0	0	0	0	952820	1575600	632105	0	68.788	2.1173
TGGT1_410610	0	0	0	0	0	4966000	1630400	0	1927000	2130850	0	26.772	5.4519
TGGT1_290005	0	0	0	0	0	7867000	0	0	0	1966750	0	39.899	2.9251
TGGT1_290200	0	0	0	0	0	2929700	0	0	0	732425	0	48.072	6.4272
TGGT1_209190	0	0	0	0	0	1380500	765780	0	0	536570	0	85.582	2.2124
TGGT1_288030	0	0	0	0	0	2840900	0	0	0	710225	0	42.651	7.342
TGGT1_288245	0	0	0	0	0	0	0	711340	0	177835	0	5.8829	4.9305
TGGT1_215710	0	0	0	0	0	1266700	0	0	647510	478552	0	89.282	1.3713
TGGT1_211710	0	0	0	0	0	27548000	478200	0	0	7006550	0	19.036	12.376
TGGT1_238950	0	0	0	0	0	2495300	0	0	0	623825	0	117.19	1.6011
TGGT1_240060	0	0	0	0	0	11499000	0	0	648320	3036830	0	88.786	12.756
TGGT1_242460	0	0	0	0	0	2107400	0	0	949150	764138	0	51.493	3.6603
TGGT1_244870A	0	0	0	0	0	793640	0	0	0	198410	0	23.842	2.3816
TGGT1_309210	0	0	0	0	0	25050000	0	3077900	2563600	7672875	0	44.088	8.1736
TGGT1_309730	0	0	0	0	0	19732000	0	0	0	4933000	0	70.694	29.597
TGGT1_310180	0	0	0	0	0	0	0	0	0	0		10.36	1.42
TGGT1_310630	0	0	0	0	0	0	0	0	748140	187035	0	57.002	3.4978
TGGT1_313190	0	0	0	0	0	11670000	0	0	0	2917500	0	23.465	1.3564
TGGT1_253290	0	0	0	0	0	2927600	0	0	0	731900	0	124.91	2.4869
TGGT1_311210	0	0	0	0	0	3226700	0	0	0	806675	0	192.25	2.3688
TGGT1_311150	0	0	0	0	0	0	0	0	0	0		75.363	1.1577
TGGT1_314100	0	0	0	0	0	3870200	0	0	0	967550	0	64.281	5.2905
TGGT1_280380	0	0	0	0	0	13082000	0	0	0	3270500	0	61.836	10.229
TGGT1_252430	0	0	0	0	0	11799000	0	0	0	2949750	0	83.825	7.0192
TGGT1_280600	0	0	0	0	0	6931300	0	0	0	1732825	0	134.87	6.8494
TGGT1_283510	0	0	0	0	0	14875000	0	0	0	3718750	0	34.742	6.9901
TGGT1_206590	0	0	0	0	0	94616000	971800	4093900	1376100	25264450	0	86.364	32.245
TGGT1_283830	0	0	0	0	0	2504400	0	0	0	626100	0	53.792	6.2962
TGGT1_304760	0	0	0	0	0	0	0	0	0	0		147.06	1.0464
TGGT1_284780	0	0	0	0	0	3058400	0	0	0	764600	0	174.84	3.225
TGGT1_285850	0	0	0	0	0	2637000	0	0	0	659250	0	46.002	2.5835
TGGT1_286120	0	0	0	0	0	6086000	0	0	0	1521500	0	93.041	3.4733
TGGT1_205690	0	0	0	0	0	3861200	0	0	0	965300	0	44.63	1.4107
TGGT1_205740	0	0	0	0	0	35662000	0	0	0	8915500	0	140.82	22.243
TGGT1_204060	0	0	0	0	0	0	0	0	0	0		53.569	19.808
TGGT1_291880	0	0	0	0	0	0	0	0	0	0		80.259	1.1767
TGGT1_291930	0	0	0	0	0	46848000	1159000	878020	752930	1.24095e+07	0	73.131	41.583
TGGT1_292120	0	0	0	0	0	6060500	0	0	0	1515125	0	49.281	6.1136
TGGT1_290700	0	0	0	0	0	8684800	0	0	0	2171200	0	34.474	18.314
TGGT1_290840	0	0	0	0	0	2628200	0	0	0	657050	0	102.78	2.6269
TGGT1_290890	0	0	0	0	0	7351300	0	0	0	1837825	0	45.224	3.0625
TGGT1_223390	0	0	0	0	0	11534000	0	0	0	2883500	0	248.41	17.614
TGGT1_224205	0	0	0	0	0	5296400	0	0	0	1324100	0	41.483	0.96122
TGGT1_215220	0	0	0	0	0	25390000	0	1657500	2331400	7344725	0	55.112	34.874
TGGT1_224820	0	0	0	0	0	1584600	0	0	0	396150	0	36.5	1.2986
TGGT1_226068	0	0	0	0	0	8114400	0	0	0	2028600	0	50.1	4.5102
TGGT1_225850	0	0	0	0	0	23605000	0	0	0	5901250	0	167.68	29.915
TGGT1_214490	0	0	0	0	0	0	0	0	0	0		148.87	1.1117
TGGT1_226380	0	0	0	0	0	5265100	0	0	0	1316275	0	42.662	4.7594
TGGT1_227990	0	0	0	0	0	0	0	152110000	136320000	72107500	0	98.68	1.0829
TGGT1_227948	0	0	0	0	0	80456000	0	1842400	2851000	21287350	0	142.64	90.453
TGGT1_236570	0	0	0	0	0	13325000	0	1120600	0	3611400	0	43.956	13.343
TGGT1_236070	0	0	0	0	0	7200200	0	0	757710	1.98948e+06	0	36.197	1.7525
TGGT1_236140	0	0	0	0	0	1750900	0	0	0	437725	0	110.48	1.3641
TGGT1_228290	0	0	0	0	0	4359000	0	0	0	1089750	0	52.512	5.4368
TGGT1_262980	0	0	0	0	0	5647800	0	0	0	1411950	0	30.923	4.8144
TGGT1_261780	0	0	0	0	0	8034400	0	0	0	2008600	0	36.34	9.2605
TGGT1_259040	0	0	0	0	0	485130	0	0	0	121282	0	28.751	1.9784
TGGT1_257530	0	0	0	0	0	15642000	0	1368700	1770800	4695375	0	54.531	24.987
TGGT1_257740	0	0	0	0	0	0	0	0	0	0		50.995	1.1907
TGGT1_256840	0	0	0	0	0	11524000	0	0	0	2881000	0	82.75	7.9451
TGGT1_313410	0	0	0	0	0	18716000	0	0	0	4679000	0	117.68	17.618
TGGT1_277760	0	0	0	0	0	0	0	0	0	0		74.38	1.3452
TGGT1_311220	0	0	0	0	0	2723800	0	0	0	680950	0	170.82	2.7533
TGGT1_249670	0	0	0	0	0	15840000	471160	711240	461410	4.37095e+06	0	62.178	9.009
TGGT1_310860	0	0	0	0	0	4021000	0	0	0	1005250	0	39.246	1.1744
TGGT1_250330	0	0	0	0	0	0	0	0	0	0		46.837	1.3964
TGGT1_246580	0	0	0	0	0	104110000	2052900	7363400	4295500	29455450	0	42.82	57.627
TGGT1_205040	0	0	0	0	0	14491000	0	0	0	3622750	0	228.31	25.512
TGGT1_205240	0	0	0	0	0	15743000	2300100	1154400	1304900	5125600	0	88.309	14.851
TGGT1_205680	0	0	0	0	0	1191700	0	0	0	297925	0	79.067	1.37
TGGT1_204480	0	0	0	0	0	21640000	0	332590	322040	5.57366e+06	0	72.161	15.952
TGGT1_218590	0	0	0	0	0	5927400	0	0	0	1481850	0	97.675	1.9547
TGGT1_218240	0	0	0	0	0	29106000	0	0	0	7276500	0	132.58	9.1642
TGGT1_203970	0	0	0	0	0	1149700	0	0	0	287425	0	72.078	2.5976
TGGT1_217540	0	0	0	0	0	15895000	0	0	0	3973750	0	38.116	5.4908
TGGT1_202390	0	0	0	0	0	54661000	3764900	1104400	2444100	15493600	0	61.913	21.781
TGGT1_202530	0	0	0	0	0	5999900	0	0	0	1499975	0	86.715	7.9048
TGGT1_202800	0	0	0	0	0	2740400	0	2067500	1656400	1616075	0	55.446	3.8958
TGGT1_203400	0	0	0	0	0	0	0	0	0	0		30.044	3.7492
TGGT1_255420	0	0	0	0	0	80619000	847830	2234500	4180900	2.19706e+07	0	30.185	48.579
TGGT1_212310	0	0	0	0	0	1809600	0	0	0	452400	0	17.477	2.0467
TGGT1_232340	0	0	0	0	0	0	0	0	0	0		60.027	3.0712
TGGT1_232130	0	0	0	0	0	25929000	0	0	0	6482250	0	48.811	8.4195
TGGT1_211870	0	0	0	0	0	0	0	0	0	0		56.909	1.3482
TGGT1_224350A	0	0	0	0	0	13227000	0	0	0	3306750	0	134.41	5.1687
TGGT1_231430	0	0	0	0	0	2153800	0	0	0	538450	0	84.019	2.9453
TGGT1_232830	0	0	0	0	0	13994000	0	933320	1758200	4171380	0	101.15	13.111
TGGT1_232660	0	0	0	0	0	1309900	0	0	0	327475	0	45.19	3.429
TGGT1_226072	0	0	0	0	0	3707500	0	0	0	926875	0	88.652	3.4218
TGGT1_225745	0	0	0	0	0	0	0	0	0	0		1320.6	1.2652
TGGT1_226890	0	0	0	0	0	0	0	0	0	0		223.72	1.4595
TGGT1_270220	0	0	0	0	0	6605800	0	0	0	1651450	0	142.64	4.9077
TGGT1_270865	0	0	0	0	0	3088200	0	0	0	772050	0	222.7	3.8483
TGGT1_268590	0	0	0	0	0	6359900	0	0	0	1589975	0	72.354	6.4076
TGGT1_268870	0	0	0	0	0	5431800	0	1804300	838410	2.01863e+06	0	114.06	6.8365
TGGT1_263320	0	0	0	0	0	3837300	0	0	0	959325	0	42.137	2.7318
TGGT1_263870	0	0	0	0	0	3859800	0	0	0	964950	0	92.602	2.2184
TGGT1_268370	0	0	0	0	0	254140000	0	0	0	63535000	0	904.19	1.0506
TGGT1_263070	0	0	0	0	0	18239000	301040	0	0	4635010	0	59.868	34.483
TGGT1_259710	0	0	0	0	0	0	0	0	0	0		28.993	2.3239
TGGT1_259200B	0	0	0	0	0	0	0	0	0	0		156.87	3.0099
TGGT1_259240	0	0	0	0	0	21417000	0	0	0	5354250	0	9.0341	19.243
TGGT1_257730	0	0	0	0	0	0	0	0	0	0		52.313	1.0978
TGGT1_276990	0	0	0	0	0	1773000	0	0	0	443250	0	26.234	1.5313
TGGT1_247760	0	0	0	0	0	8714800	0	0	0	2178700	0	86.969	6.2885
TGGT1_231160	0	0	0	0	0	4788600	0	0	0	1197150	0	18.295	1.4646
TGGT1_232030	0	0	0	0	0	7909400	0	0	0	1977350	0	23.393	2.8587
TGGT1_231970	0	0	0	0	0	0	0	0	0	0		291.81	1.3078
TGGT1_233220	0	0	0	0	0	938260	0	0	0	234565	0	159.95	2.9915
TGGT1_273130	0	0	0	0	0	3678400	0	0	0	919600	0	38.496	1.7909
TGGT1_273490	0	0	0	0	0	11005000	0	0	0	2751250	0	53.455	3.6299
TGGT1_273780	0	0	0	0	0	0	0	0	0	0		406.7	1.2542
TGGT1_271380	0	0	0	0	0	1515800	0	0	0	378950	0	107.59	2.4407
TGGT1_270150	0	0	0	0	0	5306500	0	0	0	1326625	0	197.18	1.1236
TGGT1_268810	0	0	0	0	0	1970200	0	0	0	492550	0	34.143	1.0487
TGGT1_269180	0	0	0	0	0	10784000	0	0	0	2696000	0	273.02	6.4028

## Sheet: log FC and p values
Data SI1 (ii). Log2FC and Log10 p value data used to generate ED Fig. 6H
Gene Name	Log2FC	Log10 p value
TGGT1_207170	5.22621	4.74945
TGGT1_320220	4.74854	4.23792
TGGT1_236210	4.6685	5.38831
TGGT1_246540	4.58266	3.3405
TGGT1_202680	4.3632	5.14555
TGGT1_288750	4.29439	3.42099
TGGT1_320140	3.20536	3.04286
TGGT1_214250	2.22265	1.94213
TGGT1_257160	2.17838	1.70539
TGGT1_225555	1.95485	1.49438
TGGT1_264040	1.95103	1.69064
TGGT1_247770	1.87528	1.68899
TGGT1_221510	1.86473	1.06849
TGGT1_265370	1.75553	1.91427
TGGT1_286530	1.72711	1.19594
TGGT1_288830	1.71721	2.39363
TGGT1_262640	1.68065	1.38783
TGGT1_411760	1.61177	1.63542
TGGT1_242840	1.57479	1.69956
TGGT1_310470	1.50371	1.70758
TGGT1_200310	1.37946	1.19639
TGGT1_306670	1.37136	1.28254
CoxIII	1.33781	0.877128
TGGT1_231410	1.13224	0.731215
TGGT1_209260	1.06909	0.928466
TGGT1_233100	0.996723	1.02955
TGGT1_243950	0.988859	0.962334
TGGT1_309590	0.884703	1.22951
TGGT1_218280	0.850955	1.89421
TGGT1_297810	0.83705	0.639697
TGGT1_229920	0.829948	0.587367
TGGT1_293390	0.744469	0.560675
TGGT1_263630	0.729253	0.529143
TGGT1_222210	0.72303	0.969159
TGGT1_204400	0.700657	1.35388
TGGT1_228770	0.632091	1.1492
TGGT1_254030	0.580485	0.305526
TGGT1_268835	0.532113	1.04616
TGGT1_319920	0.474541	0.621818
TGGT1_218940	0.447549	0.601607
TGGT1_216510	0.428219	0.336734
TGGT1_312220	0.417854	0.695728
TGGT1_248880	0.415549	0.452519
TGGT1_213670	0.4132	0.640926
TGGT1_249900	0.396552	0.560568
TGGT1_225550	0.369052	0.381804
TGGT1_222910	0.358845	0.408973
TGGT1_278990	0.297513	0.344932
TGGT1_226590	0.260312	0.186973
TGGT1_313070	0.238419	0.403257
TGGT1_223040	0.232833	0.226822
TGGT1_306390	0.183097	0.0645411
TGGT1_214150	0.166683	0.259499
TGGT1_236040	0.0986506	0.0248077
TGGT1_312160	0.054478	0.0169714
TGGT1_225730	0.0494397	0.0491278
TGGT1_316140	0.0467381	0.136467
TGGT1_274060	0.0343642	0.0365951
TGGT1_215590	0.0118561	0.00613628
TGGT1_215430	-0.000392278	0.000734817
TGGT1_284540	-0.00394376	0.00352078
TGGT1_286450	-0.0430269	0.0307532
TGGT1_288380	-0.0507846	0.0308026
TGGT1_214790	-0.0569312	0.0415583
TGGT1_261950	-0.0884295	0.247111
TGGT1_201800	-0.0965373	0.0862514
TGGT1_261570	-0.118586	0.0769991
TGGT1_250770	-0.12444	0.0298799
TGGT1_288400	-0.131457	0.096427
TGGT1_226730	-0.133773	0.0466139
TGGT1_222170	-0.136678	0.201235
TGGT1_232280	-0.154446	0.0611895
TGGT1_218410	-0.196908	0.102687
TGGT1_263700	-0.208651	0.121607
TGGT1_214770	-0.219796	0.426727
TGGT1_309752	-0.249782	0.19221
TGGT1_247550	-0.297697	0.818002
TGGT1_208030	-0.343198	0.40463
TGGT1_209720	-0.378849	0.703773
TGGT1_286720	-0.417802	0.771028
TGGT1_254440	-0.419514	0.29196
TGGT1_212300	-0.42871	0.563141
TGGT1_254720	-0.430681	0.360236
TGGT1_316400B	-0.433112	0.322501
TGGT1_267060	-0.444094	0.354548
TGGT1_232230	-0.448121	0.354908
TGGT1_205470	-0.459422	0.150124
TGGT1_263040	-0.468878	0.293088
TGGT1_245460	-0.511688	0.613063
TGGT1_251810	-0.512061	0.51835
TGGT1_363030	-0.512131	0.492851
TGGT1_278720	-0.51602	0.53436
TGGT1_226430	-0.530898	0.245885
TGGT1_226960	-0.534854	0.285413
TGGT1_227360	-0.538282	0.520991
TGGT1_224900	-0.546217	1.20073
TGGT1_290670	-0.546777	0.551894
TGGT1_270510	-0.556111	0.340237
TGGT1_228170	-0.561951	0.203477
TGGT1_242330	-0.594489	0.431967
TGGT1_295125	-0.634439	1.26773
TGGT1_308090	-0.639385	0.724551
TGGT1_257440	-0.656168	0.68024
TGGT1_263300	-0.663541	0.763223
TGGT1_219550	-0.667036	1.8113
TGGT1_262670	-0.681322	0.535496
TGGT1_289680	-0.687947	0.607252
TGGT1_206480	-0.68859	1.66201
TGGT1_288500	-0.694167	0.709674
TGGT1_230410	-0.697862	1.801
TGGT1_209030	-0.701984	0.571002
TGGT1_309810	-0.713384	0.708444
TGGT1_273760	-0.717714	0.914733
TGGT1_215470	-0.727444	1.05101
TGGT1_305520	-0.764584	0.533846
TGGT1_224850	-0.772553	0.557156
TGGT1_253900	-0.773061	1.17652
TGGT1_210790	-0.773154	1.66256
TGGT1_295110	-0.778815	1.04913
TGGT1_315770	-0.795344	0.389717
TGGT1_324600	-0.800593	0.495702
TGGT1_221210	-0.803304	0.442918
TGGT1_268850	-0.808641	0.636871
TGGT1_234420	-0.80931	1.78019
TGGT1_309120	-0.810509	0.827168
TGGT1_232300	-0.810857	0.443061
TGGT1_313080	-0.826412	2.17252
TGGT1_215280	-0.830991	1.5045
TGGT1_288360	-0.846751	1.18464
TGGT1_211040	-0.852708	0.924216
TGGT1_288650	-0.857147	1.26945
TGGT1_239100	-0.862648	0.236573
TGGT1_203310	-0.872136	0.918407
TGGT1_269190	-0.874675	0.507392
TGGT1_262620	-0.888467	0.819998
TGGT1_309560	-0.891391	1.16413
TGGT1_201780	-0.891802	0.886717
TGGT1_252630	-0.896495	1.47732
TGGT1_292130	-0.900283	1.09986
TGGT1_309600	-0.907483	1.81933
TGGT1_248320	-0.908772	1.05417
TGGT1_306650	-0.921788	1.3981
TGGT1_286420A	-0.929915	0.845321
TGGT1_310150	-0.930852	0.691633
TGGT1_240600	-0.936493	0.803916
TGGT1_248340	-0.948022	0.872446
TGGT1_311720	-0.95385	1.4696
TGGT1_289690	-0.954034	0.798496
TGGT1_266060	-0.989764	0.311365
TGGT1_310080	-1.00034	0.464509
TGGT1_411430	-1.01449	1.68496
TGGT1_255260	-1.01688	0.565666
TGGT1_223050	-1.02356	0.386308
TGGT1_217890	-1.03626	1.37907
TGGT1_275440	-1.03989	1.11497
TGGT1_310750	-1.05022	1.54211
TGGT1_270380	-1.05982	0.826176
TGGT1_312110	-1.06023	0.435354
TGGT1_273090	-1.06088	0.72277
TGGT1_216880	-1.15305	0.553243
TGGT1_268890	-1.16671	1.00601
TGGT1_284560	-1.18059	0.962692
TGGT1_308840	-1.19287	1.05034
TGGT1_223920	-1.19372	0.711311
TGGT1_290950	-1.21201	0.986438
TGGT1_300100	-1.22107	0.981778
TGGT1_251780	-1.23752	1.7965
TGGT1_266960	-1.24281	0.56833
TGGT1_225080	-1.24393	0.719142
TGGT1_258950	-1.24736	0.777846
TGGT1_320050	-1.26835	0.764018
TGGT1_211680	-1.2772	1.5144
TGGT1_318160	-1.27735	1.26657
TGGT1_216670	-1.28633	0.506927
TGGT1_242070	-1.2874	0.806621
TGGT1_269980	-1.29273	1.41794
TGGT1_301440	-1.29861	0.673031
TGGT1_247350	-1.30914	1.5042
TGGT1_209150	-1.31478	1.85034
TGGT1_319560	-1.3187	1.35644
TGGT1_229010	-1.35905	0.939278
TGGT1_315320	-1.36128	0.786707
TGGT1_311470	-1.36968	0.842622
TGGT1_232350	-1.37378	0.698678
TGGT1_244560	-1.37569	1.6502
TGGT1_243800	-1.38409	0.533841
TGGT1_410370	-1.38812	0.592831
TGGT1_220950	-1.39129	0.69014
TGGT1_410360	-1.39229	0.781806
TGGT1_263090	-1.42961	1.20328
TGGT1_249690	-1.43621	1.23563
TGGT1_222860	-1.4371	2.55464
TGGT1_263050	-1.45724	0.486485
TGGT1_249270	-1.47024	2.00949
TGGT1_232710	-1.47176	0.746005
TGGT1_219320	-1.47211	1.59873
TGGT1_235470	-1.48233	1.38622
TGGT1_251870	-1.49862	1.4391
TGGT1_232600	-1.57126	0.709283
TGGT1_275690	-1.57546	1.01061
TGGT1_208790	-1.57884	0.903534
TGGT1_205700	-1.59567	0.637899
TGGT1_220100	-1.59612	1.03022
TGGT1_217740	-1.59827	0.979912
TGGT1_207620	-1.60761	1.49254
TGGT1_299110	-1.6308	0.627124
TGGT1_227620	-1.63733	1.57324
TGGT1_206470	-1.66611	1.11585
TGGT1_271050	-1.67157	1.65605
TGGT1_206610	-1.67379	2.9486
TGGT1_273960	-1.73925	0.824201
TGGT1_238050	-1.74747	0.417259
TGGT1_209950	-1.78677	0.732234
TGGT1_233460	-1.81263	2.00375
TGGT1_244200	-1.84864	1.07967
TGGT1_205250	-1.85454	1.85786
TGGT1_216860	-1.86914	1.21418
TGGT1_226030	-1.95618	0.724204
TGGT1_227280	-1.9812	2.32578
TGGT1_313970	-2.02904	0.732584
TGGT1_250900	-2.11683	1.90692
TGGT1_291960	-2.33679	0.792621
TGGT1_263180	-2.34428	0.595982
TGGT1_260440	-2.39849	2.12607
TGGT1_226830	-2.44898	1.67667
TGGT1_230420	-2.49456	2.56133
TGGT1_212725	-2.52512	1.93186
TGGT1_293400	-2.64375	1.45468

## Sheet: CIII and CIV 
Data SI1 (iii). Complex III and IV subunits detected
Complex	Gene Name	Subunit name	Intensity Cox2a A	Intensity Cox2a B	Intensity Cox2a C	Intensity Cox2a D	Intensity ApiCox10-KO A	Intensity ApiCox10-KO B	Intensity ApiCox10-KO C	Intensity ApiCox10-KO D
Complex III	MT-CYB	CytB	77324000	38616000	287490000	67461000	16798000	0	4085500	4748300
	TGGT1_246540	CytC1	306110000	433720000	1093800000	382580000	80070000	0	8814600	13435000
	TGGT1_320220	Rieske	1845000000	1806100000	6069800000	1237300000	410520000	14487000	73914000	92962000
	TGGT1_236210	QCR1	1956300000	1883800000	5853200000	1529400000	429470000	22924000	50626000	86367000
	TGGT1_202680	QCR2	1536500000	2209200000	4385000000	1595700000	474050000	30941000	77832000	127870000
	TGGT1_320140	QCR6	83723000	32316000	212960000	63701000	14188000	0	5520800	4996300
	TGGT1_288750	QCR7	259610000	582650000	1564400000	349280000	65915000	0	17699000	19269000
	TGGT1_227910	QCR8	79607000	28000000	382990000	39648000	26149000	0	0	8895800
	TGGT1_201880	QCR9	68120000	43635000	415810000	41379000	13699000	0	0	0
	TGGT1_214250	QCR10	39586000	23982000	209270000	55199000	21400000	0	3511400	5647100
	TGGT1_207170	QCR12	286610000	220130000	858900000	230990000	37893000	0	6094000	8010500
	TGGT1_312940	QCR13	n/a	n/a	n/a	n/a	n/a	n/a	n/a	n/a
Complex IV	MT-COXI	CoxI	1248300	1909300	33376000	4323500	17106000	0	2333000	3327800
	TGGT1_226590	Cox2a	245980000	351800000	1344900000	503310000	419280000	131510000	281940000	186790000
	TGGT1_310470	Cox2b	475360000	637370000	1585000000	467050000	591470000	30749000	327750000	462640000
	TGGT1_294230	Cox2c	n/a	n/a	n/a	n/a	n/a	n/a	n/a	n/a
	MT-COXIII	CoxIII	5646600	42992000	366730000	79338000	66986000	6840600	93802000	108290000
	TGGT1_262640	Cox4	361680000	392650000	1192600000	338150000	496080000	33740000	268200000	381070000
	TGGT1_209260	Cox5b	1030000000	924540000	3983400000	1499500000	1512100000	109610000	716460000	1707300000
	TGGT1_264040	Cox6a	1960700000	1655800000	4851600000	1490200000	1119100000	82466000	530330000	1154300000
	TGGT1_306390	Cox6b	207430000	194270000	722690000	51650000	223430000	21832000	150890000	229620000
	TGGT1_229920	Cox6c	1623300000	1677500000	6815700000	1842600000	1978100000	250020000	1476700000	2237000000
	TGGT1_242840	Cox7a	241100000	131410000	808820000	257750000	146580000	88730000	139670000	171130000
	TGGT1_236550	Cox7c	0	0	25023000	10553000	2856200	0	6156400	7218100
	TGGT1_257160	Cox8a	152380000	203070000	734950000	221380000	114930000	4290700	71760000	98512000
	TGGT1_306670	NDUFA4	845640000	383480000	3035600000	524690000	778550000	69889000	511080000	779100000
	TGGT1_297810	ApiCox30	680550000	429290000	3434700000	725110000	1141900000	84799000	681660000	974940000
	TGGT1_286530	ApiCox24	287960000	110290000	1256300000	351120000	328750000	13359000	297820000	307220000
	TGGT1_312160	ApiCox22	68562000	6613000	294710000	31002000	41720000	0	64756000	109570000
	TGGT1_200310	Apicox20	118390000	95198000	382190000	83167000	153610000	27597000	88199000	107560000
	TGGT1_247770	ApiCox19	1197100000	1035300000	5219100000	1085200000	1018900000	60145000	636280000	1074800000
	TGGT1_221510	ApiCox18	187290000	148770000	914250000	262350000	319340000	3790500	150970000	242150000
	TGGT1_265370	ApiCox16	875850000	470550000	2938800000	966740000	467600000	68921000	210740000	402960000
	TGGT1_263630	ApiCox15	222250000	97879000	1016600000	238080000	231300000	12788000	132950000	174770000
	TGGT1_254030	ApiCox13	91266000	19824000	413920000	89376000	70193000	3536800	103230000	164070000
	TGGT1_316255	ApiCox10	380900000	363020000	1489400000	363650000	0	0	0	0
	TGGT1_225555	ApiCox7	7256100	13687000	214200000	29926000	47131000	897740	9060200	30403000
