# Supplementary material for: Structure, assembly and inhibition of the Toxoplasma gondii respiratory chain supercomplex
Source: Nat Struct Mol Biol. 2025 May 19;32(8):1424–33. doi: 10.1038/s41594-025-01531-7 (PMC12350165; doi:10.1038/s41594-025-01531-7)
Supplement: Supplementary file 4 — T. gondii supercomplex subunits and C. sabaeus complex III subunits. [file 41594_2025_1531_MOESM4_ESM.xlsx]

## Sheet: Table SI1
Table SI1 T. gondii supercomplex subunits and C. sabaeus complex III subunits
Complex	Subunit name	Chain ID	Gene name	Uniprot	Encoded	Residues in ORF	Comments
T. gondii Complex III subunits	CytB	3a/A	MT-CYB	O20672	mt	368
	CytC1	3b/B	TGGT1_246540	S7W9J5	nuclear	398
	Rieske	3c/C	TGGT1_320220	S7UK06	nuclear	487
	QCR1	3d/D	TGGT1_236210	S7W617	nuclear	509
	QCR2	3e/E	TGGT1_202680	A0A125YN38	nuclear	563
	QCR6	3f/F	TGGT1_320140	S7VSS5	nuclear	89
	QCR7	3g/G	TGGT1_288750	A0A125YYJ3	nuclear	234
	QCR8	3h/H	TGGT1_227910	A0A125YW19	nuclear	122
	QCR9	3i/I	TGGT1_201880	S7UVH4	nuclear	128
	QCR10	3j/J	TGGT1_214250	S7UR33	nuclear	80
	QCR12	3k/K	TGGT1_207170	A0A125YZN9	nuclear	141
	QCR13	3l/L	TGGT1_312940	S7UTB5	nuclear	109
T. gondii Complex IV subunits	CoxI	4A	MT-COXI	A0A7S5YDQ6	mt	491
	Cox2a	4B	TGGT1_226590	A0A125YNU6	nuclear	299
	Cox2b	4C	TGGT1_310470	A0A125YMT4	nuclear	191
	Cox2c	4D	TGGT1_294230	S7UHG8	nuclear	108	Newly identified
	CoxIII	4E	MT-COXIII	A0A7J6KFZ5	mt	244
	Cox4	4F	TGGT1_262640	A0A125YRH5	nuclear	204
	Cox5b	4G	TGGT1_209260	A0A125YRQ4	nuclear	310
	Cox6a	4H	TGGT1_264040	S7UXU8	nuclear	220
	Cox6b	4I	TGGT1_306390	S7UIC4/ CEL76277.1	nuclear	182	Sequence error in TGGT1_306390. Correct in TGRH88_017850
	Cox6c	4J	TGGT1_229920	S7V2H1	nuclear	307
	Cox7a	4K	TGGT1_242840	A0A125YNN8	nuclear	119
	Cox7c	4L	TGGT1_236550	A0A125YSL3	nuclear	165	Newly identified
	Cox8a	4M	TGGT1_257160	S7UYY9	nuclear	152
	NDUFA4	4N	TGGT1_306670	S7VQY2	nuclear	220
	ApiCox30	4O	TGGT1_297810	S7UKR8	nuclear	266
	ApiCox24	4P	TGGT1_286530	A0A125YG08	nuclear	218
	ApiCox22	4Q	TGGT1_312160	S7UTI1	nuclear	199
	Apicox20	4R	TGGT1_200310	A0A125YGJ9	nuclear	169
	ApiCox19	4S	TGGT1_247770	S7W9X4	nuclear	167
	ApiCox18	4T	TGGT1_221510	A0A125YPT8	nuclear	159
	ApiCox16	4U	TGGT1_265370	S7UHY5	nuclear	142
	ApiCox15	4V	TGGT1_263630	S7UXR8	nuclear	136
	ApiCox13	4W	TGGT1_254030	A0A125YQF1	nuclear	118
	ApiCox10	4X	TGGT1_316255	S7UME7	nuclear	86
	ApiCox7	4Y	TGGT1_225555	S7UWN2	nuclear	67
C. sabaeus complex III subunits	UQCRFS1	A,T	XP_007994309.1	A0A0D9QXW2	nuclear	274
	UQCRQ	C	XP_008012593.1	A0A0D9RML3	nuclear	82
	CYC1	D	XP_008000077.1	A0A0D9R8S7	nuclear	325
	UQCR10	E	XP_007973542.1	A0A0D9RB67	nuclear	63
	UQCRHL	F	XP_007966434.1	A0A0D9S9I7	nuclear	91
	UQCRB	G	XP_007999343	A0A0D9RJ49	nuclear	111
	UQCR11	H	XP_007992826.1		nuclear	56
	CYTB	J	YP_626432.1	Q1AL63	mt	380
	UQCRC2	K	XP_007985820	A0A0D9R493	nuclear	453
	UQCRC1	L	XP_007982327.1	A0A0D9RSN1	nuclear	461
