# Supplementary material for: Structure, assembly and inhibition of the Toxoplasma gondii respiratory chain supercomplex
Source: Nat Struct Mol Biol. 2025 May 19;32(8):1424–33. doi: 10.1038/s41594-025-01531-7 (PMC12350165; doi:10.1038/s41594-025-01531-7)
Supplement: Supplementary file 5 — Table of primer sequences [file 41594_2025_1531_MOESM5_ESM.xlsx]

## Sheet: Table SI2
Table SI2 Table of primer sequences
Primer name	Gene ID	Purpose	Primer sequence (5'-3')
Cox2a_gRNA_HA_F	TGGT1_226590/ Cox2a	HA-tagging_gRNA_Forward	aagttGCTTCCTATGCGTTTCCTAAg
Cox2a_gRNA_HA_R	TGGT1_226590/ Cox2a	HA-tagging_gRNA_Reverse	aaaacTTAGGAAACGCATAGGAAGCa
Cox2a_CATHA_F	TGGT1_226590/ Cox2a	HA-tagging_ HA-CAT cassette_Forward	GACAGTGGTACTGGATCTACGAAGTCGAGTCGCCTGTTGACGACGAGGAGCCTAGGTACCCGTACG
Cox2a_CATHA_R	TGGT1_226590/ Cox2a	HA-tagging_ HA-CAT cassette_Reverse	TCGGACAGCCGTCCTTTAGGAAACGCATAGGAAGCCGCCTGTGCTCTCTAGCGGCCGCTCTAG
Cox2a_test_HA_GOI_F	TGGT1_226590/ Cox2a	HA-tagging_GOI test_Forward	GCAGCGATTCTGTCTACGAT
Cox2a_test_HA_UTR_R	TGGT1_226590/ Cox2a	HA-tagging_UTR test_Reverse	CTCGAGAAAAACGACTGTGA
HA_integration test	n/a	HA_integration_test_Reverse	AAATAGGATGGTACATCCCCC
CAT_integration test	n/a	CAT_integration_test_Forward	GAAACACACTTCGTGCAGC
ApiCox10-KO_gRNA_F	TGGT1_316255/ ApiCox10	KO_gRNA_Forward	aagttGGACAATTGTTTTCACTGACg
ApiCox10-KO_gRNA_R	TGGT1_316255/ ApiCox10	KO_gRNA_Reverse	aaaacGTCAGTGAAAACAATTGTCCa
ApiCox10-KO_DHFR_F	TGGT1_316255/ ApiCox10	KO_DHFR_Forward	GCTTCGTCCTTCTGGGCTTGTTTCTCTTCGAAATCGGGTTTGCTTTTCGGaagcttcgccaggctgtaaat
ApiCox10-KO_DHFR_R	TGGT1_316255/ ApiCox10	KO_DHFR_Reverse	GTTTTAGAAACACGTACAGGCCAGCAGGAGTGCACTGTTACACAGAAACTggatcgatcccccggtttgc
ApiCox10-KO_test_UTR_F	TGGT1_316255/ ApiCox10	KO_UTR_DHFR_integration_Forward	TTGCGGTCAGTACAATTTCCG
ApiCox10-KO_test_UTR_R	TGGT1_316255/ ApiCox10	KO_UTR_DHFR_integration_Reverse	GCACGAGCGACTGTGTACTGC
DHFR_integration_Reverse	n/a	DHFR_integration_test_Reverse	CACGGTTATCAAACCCGAG
DHFR_integration_Forward	n/a	DHFR_integration_test_Forward	GATGTGCGTGTATCCACTC
ApiCox10_TY_complementation_R	TGGT1_316255/ ApiCox10	Cloning ApiCox10 sequence into complementation vector	attGAATTCcctttttcgacaaaATGTTGCCGTTTATGT
ApiCox10_TY_complementation_F	TGGT1_316255/ ApiCox10	Cloning ApiCox10 sequence into complementation vector	ctctcATGCATgGTGGACCGCACCGGTGAG
Rieske_gRNA_FLAG_F	TGGT1_320220/ Rieske	FLAG-tagging_gRNA_Forward	aagttTCAAGCTGGGCTAAAATAAGg
Rieske_gRNA_FLAG_F	TGGT1_320220/ Rieske	FLAG-tagging_gRNA_Reverse	aaaacCTTATTTTAGCCCAGCTTGAa
Rieske_CATFLAG_F	TGGT1_320220/ Rieske	FLAG-tagging_ FLAG-CAT cassette_Forward	TGGAACTTCCACCGACAGTTTTCCTCGATGACCACACCGTCAAGCTGGGCGAAAATTTATATTTTCAAGG
Rieske_CATFLAG_R	TGGT1_320220/ Rieske	FLAG-tagging_ FLAG-CAT cassette_Reverse	ACCGTTTGTTTCTCGCGCGCAGCTTCATCTAAATATCTCCTCTTATTTCAgcggccgctctagaactagt
Rieske_test_FLAG_GOI_F	TGGT1_320220/ Rieske	FLAG-tagging_GOI test_Forward	GGCACTGGCAGGTGTGACTTC
Rieske_test_FLAG_UTR_R	TGGT1_320220/ Rieske	FLAG-tagging_UTR test_Reverse	CGCTTTGCATTCAATCGACTG
FLAG_integration_test_Reverse	n/a	FLAG_integration_test_Reverse	TCGTGGTCCTTGTAGTCTCC
