# Supplementary material for: Structure, assembly and inhibition of the Toxoplasma gondii respiratory chain supercomplex
Source: Nat Struct Mol Biol. 2025 May 19;32(8):1424–33. doi: 10.1038/s41594-025-01531-7 (PMC12350165; doi:10.1038/s41594-025-01531-7)
Supplement: Supplementary file 7 — Uncropped gel images (pdf) and original data values (xlsx). [file 41594_2025_1531_MOESM7_ESM.zip]

Archive with 4 entries (4 files):
- Source_Data_Figure_3.pdf
- __MACOSX/._Source_Data_Figure_3.pdf
- Source_data_Figure_3.xlsx
- __MACOSX/._Source_data_Figure_3.xlsx
