# Supplementary material for: Structure, assembly and inhibition of the Toxoplasma gondii respiratory chain supercomplex
Source: Nat Struct Mol Biol. 2025 May 19;32(8):1424–33. doi: 10.1038/s41594-025-01531-7 (PMC12350165; doi:10.1038/s41594-025-01531-7)
Supplement: Supplementary file 7 — Uncropped gel images (pdf) and original data values (xlsx). [file 41594_2025_1531_MOESM7_ESM.zip › Source_data_Figure_3.xlsx]

## Sheet: Fig 3G
Figure 3G
	Parental	Parental + Val.	ApiCox10-KO	ApiCox10-KO + Val.
	67.8	9.96	58.9	22.6
	78.8	18.9	73.8	11.4
	95.2	20.4	91.7	17.7
	90	56.6	84.2	38.7
	50.1	28.3	74.6	34.5
	65.6	46.2	75.4	40.8
	41.4	19.2	45	17.9
	93.5	27	93	21.2
	percent JC-1 positive

## Sheet: Fig 3H
Figure 3H
	Basal mOCR		Maximal mOCR		ECAR
	Parental	ApiCox10-KO	Parental	ApiCox10-KO	Parental	ApiCox10-KO
	141.321	132.095	228.437	214.828	28.352	30.9431
	176.939	181.808	333.154	337.221	35.5754	58.6383
	143.202	242.555	230.544	475.585	33.0472	60.4436
	206.161	161.61	369.616	286.99	49.6253	59.4578
	240.417	165.378	400.197	253.388	56.025	56.5188
	256.92	237.588	436.043	348.76	29.5911	34.3895
	pmol/min/1.5x10^6 cells		pmol/min/1.5x10^6 cells		mPH/min/1.5x10^6 cells

## Sheet: Fig 3I
Figure 3I
	Parental	ApiCox10-KO
	140.285	32.3325
	137.126	22.6179
	169.889	46.141
	85.785	23.6499
	% abundance of passage 0 at passage 6
