# Supplementary material for: Structure, assembly and inhibition of the Toxoplasma gondii respiratory chain supercomplex
Source: Nat Struct Mol Biol. 2025 May 19;32(8):1424–33. doi: 10.1038/s41594-025-01531-7 (PMC12350165; doi:10.1038/s41594-025-01531-7)
Supplement: Supplementary file 8 — Subunit homology search E values and hydrophobicity calculations. [file 41594_2025_1531_MOESM8_ESM.xlsx]

## Sheet: ED2A
Extended Data 2A	Complex IV subunits
	Babesia bovis
	Gene	Top hit	E-value top hit	-log10(E value)		Scale	-log10(E value)
Cox2a	TGGT1_226590	A7AV43_BABBO	2.5e-47	46.6021			No hit
Cox2c	TGGT1_294230	A7AN81_BABBO	3e-12	11.5229			0-3
Cox7c	TGGT1_236550	A7AWC9_BABBO	6.1e-08	7.21467			4-53
Cox6b	TGGT1_306390	A7AW14_BABBO	5.2e-19	18.284			54-103
							104-153
	Plasmodium falciparum (isolate 3D7)						154-203
	Gene	Top hit	E-value top hit	-log10(E value)			204-253
	TGGT1_226590	A0A5K1K9B3_PLAF7	6.6e-58	57.1805			254 +
	TGGT1_294230	C6S3G8_PLAF7	1.5e-10	9.82391
	TGGT1_236550	Q8IJB6_PLAF7	5.9e-18	17.2291
	TGGT1_306390	Q8I2M9_PLAF7	1.6e-28	27.7959
	Plasmodium berghei (strain Anka)
	Gene	Top hit	E-value top hit	-log10(E value)
	TGGT1_226590	A0A509AL48_PLABA	1.9e-55	54.7212
	TGGT1_294230	A0A509AI35_PLABA	1.3e-09	8.88606
	TGGT1_236550	A0A509AGL6_PLABA	4.5e-17	16.3468
	TGGT1_306390	A0A509AJC1_PLABA	2.2e-30	29.6576
	Cryptosporidium parvum (strain Iowa II)
	Gene	Top hit	E-value top hit	-log10(E value)
	TGGT1_226590	n/a
	TGGT1_294230	n/a
	TGGT1_236550	n/a
	TGGT1_306390	n/a
	Vitrella brassicaformis (strain CCMP3155)
	Gene	Top hit	E-value top hit	-log10(E value)
	TGGT1_226590	A0A0G4EZK5_VITBC	4.8e-33	32.3188
	TGGT1_294230	A0A0G4F0W1_VITBC	2.7e-13	12.5686
	TGGT1_236550	A0A0G4GWC0_VITBC	7.7e-16	15.1135
	TGGT1_306390	A0A0G4G706_VITBC	1.5e-17	16.8239
	Perkinsus marinus (strain ATCC 50983 / TXsc)
	Gene	Top hit	E-value top hit	-log10(E value)
	TGGT1_226590	C5LK31_PERM5	9.5e-33	32.0223
	TGGT1_294230	C5LG07_PERM5	1.9e-10	9.72125
	TGGT1_236550	C5L3V7_PERM5	3.3e-09	8.48149
	TGGT1_306390	C5L792_PERM5	9.8e-20	19.0088
	Symbiodinium microadriaticum
	Gene	Top hit	E-value top hit	-log10(E value)
	TGGT1_226590	A0A1Q9E3H1_SYMMI	2.9e-31	30.5376
	TGGT1_294230	n/a
	TGGT1_236550	n/a
	TGGT1_306390	n/a
	Saccharomyces cerevisiae
	Gene	Top hit	E-value top hit	-log10(E value)
	TGGT1_226590	COX2_YEAST	3.6e-06	5.4437
	TGGT1_294230	n/a
	TGGT1_236550	n/a
	TGGT1_306390	COX12_YEAST	8.5e-06	5.07058
	Homo sapiens
	Gene	Top hit	E-value top hit	-log10(E value)
	TGGT1_226590	COX2_HUMAN	0.00054	3.26761
	TGGT1_294230	n/a
	TGGT1_236550	n/a
	TGGT1_306390	CX6B2_HUMAN	0.09	1.04576

## Sheet: ED2C
Extended Data 2C
	Species	Input sequence (Uniprot)	KD	WW	MF
	Yarrowia lipolytica	Q9B6D5	0.478	-0.07	0.58
	Saccharomyces cerevisiae	P00410	0.353	-0.1	0.54
	Caenorhabditis elegans	P24894	0.419	0.04	0.69
	Danio rerio	Q9MIY7	0.387	-0.14	0.53
	Bos taurus	P68530	0.247	-0.11	0.51
	Homo sapiens	P00403	0.46	-0.07	0.44
	Arabidopsis thaliana	P93285	0.369	-0.09	0.62
	Chlamydomonas reinhardtii	Q9AU05	0.215	-0.15	0.87
	Chlamydomonas reinhardtii	Q9AU02	-0.057	-0.22	0.89
	Tetrahymena thermophila	Q950Y9	-0.461	-0.1	1.27
	Toxoplasma gondii	A0A125YNU6	-0.173	-0.14	0.94
	Toxoplasma gondii	A0A125YMT4	-0.315	-0.22	1.03
	Toxoplasma gondii	S7UHG8	0.026	-0.14	0.87
	Plasmodium falciparum	A0A5K1K9B3	-0.7	-0.22	1.44
	Plasmodium falciparum	Q8I6V2	-0.337	-0.26	1.05
	Plasmodium falciparum	C6S3G8	0.056	-0.12	1.01
