# Supplementary material for: Structure, assembly and inhibition of the Toxoplasma gondii respiratory chain supercomplex
Source: Nat Struct Mol Biol. 2025 May 19;32(8):1424–33. doi: 10.1038/s41594-025-01531-7 (PMC12350165; doi:10.1038/s41594-025-01531-7)
Supplement: Supplementary file 9 — Uniprot entries. [file 41594_2025_1531_MOESM9_ESM.xlsx]

## Sheet: ED4DE
Extended Data 4D E
	Species name	Sequence Database ID (Uniport, Genbank)
	Vitrella brassicaformis	A0A0G4E9I3
	Chromera velia CCMP2878	A0A0G4FME3
	Perkinsus marinus	C5KM63
	Plasmodium falciparum strain 3D7	Q8IJH6
	Theileria equi WA	L0AVR5
	Babesia bovis	A7AUN3
	Neospora canium liverpool	F0V9D9
	Cystoisospora suis	A0A2C6KG16
	Toxoplasma gondii	A0A125YQF1
	Cyclospora cayetanensis	A0A6P6RW58
	Eimeria tenella	U6KZ96
	Oxyrrhis marina	A0A7S3UJF9
	Polarella glacialis	A0A813F2Q6
	Symbiodinium necroappetens	A0A812WPF4
	Symbiodinium kawagutii	HBPG01043238.1
	Symbiodinium microadriaticum	A0A812ZH90
	Homo spaiens	P0C7P0
