# Supplementary material for: Structure, assembly and inhibition of the Toxoplasma gondii respiratory chain supercomplex
Source: Nat Struct Mol Biol. 2025 May 19;32(8):1424–33. doi: 10.1038/s41594-025-01531-7 (PMC12350165; doi:10.1038/s41594-025-01531-7)
Supplement: Supplementary file 10 — Raw blots and gels (pdf) and raw images and data values (xlsx). [file 41594_2025_1531_MOESM10_ESM.zip › Source_data_ED6.xlsx]

## Sheet: ED6G
Extended Data 6F

## Sheet: EDJ
Extended Data 6J
	Parental						ApiCox10KO

## Sheet: ED6K
Extended Data 6K
	Parental	ApiCox10-KO
	78.4591	58.214
	94.8337	44.3887
	61.912	66.8496
	94.6641	59.7251
	76.0201	109.786
	75.6346	56.7564
	55.9392	51.7877
	33.8529	57.0828
	42.0325	18.0169
	61.7347	72.2579
	35.4573	73.9992
	20.2286	89.3527
	50.6514	49.3939
	66.3657	35.4203
	52.531	75.0475
	96.0201	62.9874
	61.3846	45.4249
	41.6811	22.733
	30.5674	46.9966
	59.6726	57.2408
	36.9852	69.6196
	100.598	69.9381
	72.0151	34.385
	57.4571	47.7324
	65.4283	48.5755
	32.0452	57.5759
	78.8064	59.8859
	38.8609	32.1175
	92.5647	50.9934
	57.1982	36.8421
	55.8737	47.8357
	74.6561	50.0042
	54.0523	88.4002
	77.8561	38.6021
	55.7481	52.133
	72.5378	42.5735
	36.2397	57.5836
	52.5114	37.2518
	85.9649	61.1615
	88.2981	49.3576
	41.6158	61.0964
	87.7028	61.5936
	45.6621	46.6006
	80.7711	54.5346
	56.1969	83.5188
	78.4259	125.508
	46.4965	52.9044
	53.0978	51.3956
	79.447	51.1482
	69.1844	51.8345
	65.9912	47.2191
	74.2414	70.3105
	61.102	50.7942
	76.0848	19.7098
	92.4147	47.1416
	87.5015	64.3245
	81.991	53.4445
	53.6658	93.2819
	52.597	93.9709
	22.5961	53.6335
	58.6507	62.7966
	87.6336	93.9918
	35.4097	78.3593
	40.6709	84.0921
	29.3728	50.4639
	72.0742	72.4706
	68.7231	44.4369
	34.0281	52.2601
	64.4299	80.2608
	88.6434	43.5036
	61.6064	65.5927
	79.2033	65.0409
	75.4878	55.4388
	69.6366	90.239
	38.3717	54.0786
	39.5082	69.6478
	57.9389	58.0855
	57.9702	55.7572
	66.8422	42.9607
	71.3972	63.0819
	67.9152	79.858
	57.346	75.3635
	84.7686	42.8344
	46.1024	55.069
	47.6072	59.5909
	48.9494	47.3272
	82.2701	79.3413
	80.5489	60.1136
	45.8706	61.8522
	82.4248	76.3718
	25.4278	65.5645
	47.7164	43.2653
	98.6687	55.1312
	74.4756	53.4626
	65.5259	44.8852
	47.8325	47.9547
	71.4356	32.5662
	84.9579	43.8192
	52.2213	49.3457
	65.0859	79.1694
	critase per µm^2

## Sheet: ED6L
Extended Data 6L
	Parental	ApiCox10-KO
	0.191182	0.103068
	0.0527239	0.292867
	0.0646079	0.0897538
	0.0528184	0.217664
	0.157853	0.0364345
	0.0528858	0.0880958
	0.178765	0.0579288
	0.118158	0.0525552
	0.285493	0.0555035
	0.129587	0.041518
	0.169217	0.0540546
	0.049435	0.0447664
	0.0394856	0.161963
	0.0904082	0.0282324
	0.0571091	0.0399747
	0.041658	0.0635048
	0.146617	0.220143
	0.671768	0.0439889
	0.0654292	0.106391
	0.150823	0.0698803
	0.648909	0.100546
	0.178931	0.0285967
	0.0555439	0.0290825
	0.0696171	0.0628504
	0.0917035	0.0823461
	0.0624119	0.121579
	0.0507573	0.0333969
	0.0771985	0.093407
	0.043213	0.0392208
	0.244763	0.0542857
	0.125283	0.0418097
	0.053579	0.0399966
	0.0370012	0.0339366
	0.0385326	0.103621
	0.0538135	0.11509
	0.0413577	0.0469776
	0.0551881	0.0520982
	0.171391	0.0536886
	0.034898	0.196202
	0.0453011	0.0607809
	0.0240293	0.0491027
	0.0342064	0.0324709
	0.0438	0.0429179
	0.074284	0.055011
	0.177946	0.0598668
	0.0637544	0.0398381
	0.129042	0.09451
	0.207165	0.0972845
	0.075522	0.0977551
	0.101179	0.0578765
	0.227303	0.232957
	0.121226	0.142226
	0.180027	0.0984365
	0.105146	0.101472
	0.054104	0.0848507
	0.0685702	0.0932771
	0.0731788	0.224532
	0.0745353	0.0428808
	0.0760499	0.053208
	0.0442554	0.0559352
	0.0511503	0.0796222
	0.0342334	0.0212785
	0.0564817	0.178664
	0.0491752	0.0594586
	0.102135	0.0792646
	0.110997	0.11039
	0.116409	0.0450076
	0.176325	0.229621
	0.124166	0.0747563
	0.0564058	0.0919464
	0.0324642	0.13721
	0.0631287	0.0768747
	0.0529887	0.0541137
	0.0718013	0.0332451
	0.0521218	0.0554748
	0.0759335	0.0861477
	0.0862979	0.137728
	0.0517507	0.0896745
	0.104724	0.0698313
	0.0560246	0.142672
	0.0441727	0.0876556
	0.0697521	0.0663451
	0.0353905	0.0700371
	0.0433817	0.0726362
	0.105026	0.0671243
	0.081717	0.190165
	0.0486203	0.113434
	0.0496593	0.0665407
	0.0436009	0.0646703
	0.10919	0.078563
	0.039327	0.106765
	0.0419143	0.138679
	0.0608096	0.308356
	0.0402817	0.056114
	0.0457834	0.178232
	0.0627188	0.083412
	0.125988	0.122827
	0.0470821	0.456421
	0.0957463	0.182387
	0.122914	0.0631557
	area µm^2

## Sheet: ED6M
Extended Data 6M
	Parental	Parental + FAC	ApiCox10-KO	ApiCox10-KO + FAC
	6.12	41.4	8.88	48.2
	5.27	40.1	4.37	50
	4.93	21.6	5.34	22.6
	2.9	27.9	1.9	25.5
	percent MitoSOX positive

## Sheet: ED6N
Extended Data 6N
		Parental				ApiCox10-KO
	1	18.34	21.9	25.38	15.43	23.48	44.48	28.43	17.24
	2	34.02	19.93	22.36	15.11	28.35	26.81	20.13	21.46
	4	35.21	28.43	26.59	24.76	36.89	23.97	30.35	18.39
	8	12.43	29.74	25.68	44.69	11.28	4.73	21.09	42.91
	Parasites per vacuole	Percent vacuoles

## Sheet: ED6O
Extended Data 6O
		Parental				ApiCox10-KO
Passage number	0	100	100	100	100	100	100	100	100
	1	138.722	80.593	128.219	70.6094	59.608	124.531	102.396	61.8814
	2	109.535	97.6324	124.74	84.131	63.7694	59.8565	84.9506	64.4808
	3	139.9	120.664	167.109	97.5043	52.4331	45.5934	89.5738	66.0141
	4	168.794	144.618	169.625	105.71	33.3387	51.7588	70.0918	48.8242
	5	152.926	156.246	131.778	72.6561	43.0933	36.0079	52.3809	36.8559
	6	140.285	137.126	169.889	85.785	32.3325	22.6179	46.141	23.6499
		% abundance of passage 0
